# Supplementary material for: 4-Methyl­anilinium 2-carb­oxy­acetate
Source: Acta Crystallogr Sect E Struct Rep Online. 2012 Jun 2;68(Pt 7):o1984. doi: 10.1107/S1600536812024403 (PMC3393260; doi:10.1107/S1600536812024403)
Supplement: Supplementary file 1 [file e-68-o1984-sup1.cif]

##############################################################################
#                                                                            #
# This CIF contains the data in a paper accepted for publication in          #
# Acta Crystallographica Section E. It conforms to the requirements of       #
# Notes for Authors for Acta Crystallographica Section E, and has been       #
# peer reviewed under the auspices of the IUCr Commission on Journals.       #
#                                                                            #
# Full details of the Crystallographic Information File format               #
# are given in the paper "The Crystallographic Information File (CIF):       #
# a New Standard Archive File for Crystallography" by S. R. Hall, F. H.      #
# Allen and I. D. Brown [Acta Cryst. (1991), A47, 655-685].                  #
#                                                                            #
# The current version of the core CIF dictionary is obtainable from          #
# ftp://ftp.iucr.org/pub/cif_core.dic.                                       #
#                                                                            #
# Software is freely available for graphical display of the structure(s)     #
# in this CIF. For information consult the CIF software page                 #
# http://www.iucr.org/resources/cif/software.                                #
#                                                                            #
# This file may be used for bona fide research purposes within the           #
# scientific community so long as proper attribution is given to the journal # 
# article from which it was obtained.                                        #
#                                                                            #
##############################################################################
data_I
_audit_creation_method     SHELXL-97
_chemical_name_systematic
;
4-Methylanilinium 2-carboxyacetate
;
_chemical_name_common     ?
_chemical_formula_moiety     'C7 H10 N +, C3 H3 O4 -'
_chemical_formula_sum     'C10 H13 N O4'
_chemical_formula_iupac     'C7 H10 N +, C3 H3 O4 -'
_chemical_formula_weight     211.21
_chemical_melting_point     ?
_symmetry_cell_setting     monoclinic
_symmetry_space_group_name_H-M     'P 21/c'
_symmetry_space_group_name_Hall     '-P 2ybc'
loop_
    _symmetry_equiv_pos_as_xyz
    'x, y, z'
    '-x, y+1/2, -z+1/2'
    '-x, -y, -z'
    'x, -y-1/2, z-1/2'
_cell_length_a     12.7937(19)
_cell_length_b     9.2742(16)
_cell_length_c     8.5194(17)
_cell_angle_alpha     90.00
_cell_angle_beta     104.853(2)
_cell_angle_gamma     90.00
_cell_volume     977.1(3)
_cell_formula_units_Z     4
_cell_measurement_reflns_used     2228
_cell_measurement_theta_min     2.75
_cell_measurement_theta_max     27.48
_cell_measurement_temperature     123(2)
_exptl_crystal_description     'block'
_exptl_crystal_colour     'colorless'
_exptl_crystal_size_max     0.10
_exptl_crystal_size_mid     0.05
_exptl_crystal_size_min     0.05
_exptl_crystal_density_diffrn     1.436
_exptl_crystal_density_meas     ?
_exptl_crystal_density_method     'not measured'
_exptl_crystal_F_000     448
_exptl_absorpt_coefficient_mu     0.112
_exptl_absorpt_correction_type     multi-scan
_exptl_absorpt_process_details     '(CrystalClear; Rigaku, 2005)'
_exptl_absorpt_correction_T_min     0.910
_exptl_absorpt_correction_T_max     1.000
_exptl_special_details
;
;
_diffrn_ambient_temperature     123(2)
_diffrn_radiation_type     MoK\a
_diffrn_radiation_wavelength     0.71073
_diffrn_radiation_source     'fine-focus sealed tube'
_diffrn_radiation_monochromator     graphite
_diffrn_measurement_device_type     'Rigaku Mercury2'
_diffrn_measurement_method     'CCD profile fitting'
_diffrn_detector_area_resol_mean     13.6612
_diffrn_reflns_number     7787
_diffrn_reflns_av_R_equivalents     0.0309
_diffrn_reflns_av_sigmaI/netI     0.0301
_diffrn_reflns_theta_min     2.75
_diffrn_reflns_theta_max     27.48
_diffrn_reflns_theta_full     27.48
_diffrn_measured_fraction_theta_max     0.996
_diffrn_measured_fraction_theta_full     0.996
_diffrn_reflns_limit_h_min     -14
_diffrn_reflns_limit_h_max     16
_diffrn_reflns_limit_k_min     -11
_diffrn_reflns_limit_k_max     12
_diffrn_reflns_limit_l_min     -11
_diffrn_reflns_limit_l_max     11
_diffrn_standards_number     ?
_diffrn_standards_interval_count     ?
_diffrn_standards_interval_time     ?
_diffrn_standards_decay_%     ?
_refine_special_details
;
 Refinement of F^2^ against ALL reflections.  The weighted R-factor wR and
 goodness of fit S are based on F^2^, conventional R-factors R are based
 on F, with F set to zero for negative F^2^. The threshold expression of
 F^2^ > 2sigma(F^2^) is used only for calculating R-factors(gt) etc. and is
 not relevant to the choice of reflections for refinement.  R-factors based
 on F^2^ are statistically about twice as large as those based on F, and R-
 factors based on ALL data will be even larger.
;
_reflns_number_total     2228
_reflns_number_gt     1943
_reflns_threshold_expression     I>2\s(I)
_refine_ls_structure_factor_coef     Fsqd
_refine_ls_matrix_type     full
_refine_ls_R_factor_all     0.0499
_refine_ls_R_factor_gt     0.0419
_refine_ls_wR_factor_gt     0.1063
_refine_ls_wR_factor_ref     0.1113
_refine_ls_goodness_of_fit_ref     1.084
_refine_ls_restrained_S_all     1.153
_refine_ls_number_reflns     2228
_refine_ls_number_parameters     138
_refine_ls_number_restraints     4
_refine_ls_hydrogen_treatment     constr
_refine_ls_weighting_scheme     calc
_refine_ls_weighting_details
         'calc w=1/[\s^2^(Fo^2^)+(0.0567P)^2^+0.2948P] where P=(Fo^2^+2Fc^2^)/3'
_atom_sites_solution_hydrogens     geom
_atom_sites_solution_primary     direct
_atom_sites_solution_secondary     difmap
_refine_ls_shift/su_max     0.000
_refine_ls_shift/su_mean     0.000
_refine_diff_density_max     0.275
_refine_diff_density_min     -0.235
_refine_ls_extinction_method     none
_refine_ls_extinction_coef     ?
loop_
    _atom_type_symbol
    _atom_type_description
    _atom_type_scat_dispersion_real
    _atom_type_scat_dispersion_imag
    _atom_type_scat_source
    'C' 'C' 0.0033 0.0016
                         'International Tables Vol C Tables 4.2.6.8 and 6.1.1.4'
    'H' 'H' 0.0000 0.0000
                         'International Tables Vol C Tables 4.2.6.8 and 6.1.1.4'
    'N' 'N' 0.0061 0.0033
                         'International Tables Vol C Tables 4.2.6.8 and 6.1.1.4'
    'O' 'O' 0.0106 0.0060
                         'International Tables Vol C Tables 4.2.6.8 and 6.1.1.4'
_computing_data_collection     '<i>CrystalClear</i> (Rigaku, 2005)'
_computing_cell_refinement     '<i>CrystalClear</i> (Rigaku, 2005)'
_computing_data_reduction     '<i>CrystalClear</i> (Rigaku, 2005)'
_computing_structure_solution     '<i>SHELXS97</i> (Sheldrick, 2008)'
_computing_structure_refinement     '<i>SHELXL97</i> (Sheldrick, 2008)'
_computing_molecular_graphics
             '<i>SHELXTL</i> (Sheldrick, 2008) and  DIAMOND (Brandenburg, 1999)'
_computing_publication_material     '<i>SHELXTL</i> (Sheldrick, 2008)'
loop_
    _atom_site_type_symbol
    _atom_site_label
    _atom_site_fract_x
    _atom_site_fract_y
    _atom_site_fract_z
    _atom_site_U_iso_or_equiv
    _atom_site_adp_type
    _atom_site_calc_flag
    _atom_site_refinement_flags
    _atom_site_occupancy
    _atom_site_symmetry_multiplicity
    _atom_site_disorder_assembly
    _atom_site_disorder_group
    O O1 1.00549(8) 0.64322(11) 0.40536(12) 0.0154(3) Uani d D 1 1 . .
    H H1 1.0186 0.5694 0.3608 0.023 Uiso d RD 1 1 . .
    N N1 0.83328(10) 0.19556(13) 0.69727(15) 0.0149(3) Uani d D 1 1 . .
    H H1A 0.8293 0.1110 0.7495 0.022 Uiso calc RD 1 1 . .
    H H1B 0.8521 0.2678 0.7714 0.022 Uiso calc RD 1 1 . .
    H H1C 0.8839 0.1878 0.6397 0.022 Uiso calc RD 1 1 . .
    C C1 0.52657(13) 0.28907(18) 0.37780(18) 0.0188(3) Uani d . 1 1 . .
    O O2 0.82906(9) 0.58930(12) 0.31709(13) 0.0184(3) Uani d . 1 1 . .
    C C2 0.60240(14) 0.39772(18) 0.4318(2) 0.0228(4) Uani d . 1 1 . .
    H H2A 0.5849 0.4941 0.3972 0.027 Uiso calc R 1 1 . .
    O O3 0.87706(9) 1.06665(11) 0.39914(12) 0.0164(3) Uani d . 1 1 . .
    C C3 0.70340(13) 0.36805(17) 0.53566(19) 0.0199(3) Uani d . 1 1 . .
    H H3A 0.7546 0.4431 0.5709 0.024 Uiso calc R 1 1 . .
    O O4 0.94461(9) 0.92360(11) 0.23717(12) 0.0157(3) Uani d . 1 1 . .
    C C4 0.72805(11) 0.22776(16) 0.58657(17) 0.0141(3) Uani d . 1 1 . .
    C C5 0.65550(13) 0.11751(17) 0.5333(2) 0.0198(3) Uani d . 1 1 . .
    H H5A 0.6736 0.0212 0.5676 0.024 Uiso calc R 1 1 . .
    C C6 0.55545(13) 0.14905(18) 0.42871(19) 0.0209(4) Uani d . 1 1 . .
    H H6A 0.5056 0.0729 0.3911 0.025 Uiso calc R 1 1 . .
    C C7 0.41642(14) 0.31810(19) 0.2661(2) 0.0259(4) Uani d . 1 1 . .
    H H7A 0.3952 0.4177 0.2806 0.039 Uiso calc R 1 1 . .
    H H7B 0.3635 0.2518 0.2920 0.039 Uiso calc R 1 1 . .
    H H7C 0.4190 0.3036 0.1532 0.039 Uiso calc R 1 1 . .
    C C8 0.90197(12) 0.67134(15) 0.38432(16) 0.0135(3) Uani d . 1 1 . .
    C C9 0.88015(12) 0.81514(16) 0.45071(17) 0.0139(3) Uani d . 1 1 . .
    H H9A 0.9251 0.8234 0.5637 0.017 Uiso calc R 1 1 . .
    H H9B 0.8035 0.8181 0.4543 0.017 Uiso calc R 1 1 . .
    C C10 0.90250(11) 0.94594(15) 0.35453(16) 0.0126(3) Uani d . 1 1 . .
loop_
    _atom_site_aniso_label
    _atom_site_aniso_U_11
    _atom_site_aniso_U_22
    _atom_site_aniso_U_33
    _atom_site_aniso_U_12
    _atom_site_aniso_U_13
    _atom_site_aniso_U_23
    O1 0.0161(5) 0.0117(5) 0.0190(5) 0.0001(4) 0.0057(4) -0.0020(4)
    N1 0.0140(6) 0.0135(6) 0.0168(6) -0.0006(5) 0.0033(5) 0.0004(5)
    C1 0.0168(8) 0.0219(8) 0.0164(7) 0.0007(6) 0.0018(6) 0.0005(6)
    O2 0.0168(6) 0.0151(6) 0.0217(6) -0.0021(4) 0.0022(4) -0.0024(4)
    C2 0.0230(8) 0.0161(8) 0.0253(8) 0.0018(6) -0.0012(6) 0.0032(6)
    O3 0.0203(6) 0.0123(5) 0.0161(5) 0.0022(4) 0.0037(4) -0.0007(4)
    C3 0.0210(8) 0.0156(8) 0.0200(7) -0.0039(6) -0.0002(6) 0.0000(6)
    O4 0.0206(6) 0.0134(5) 0.0143(5) -0.0004(4) 0.0066(4) -0.0001(4)
    C4 0.0125(7) 0.0166(7) 0.0133(6) 0.0011(5) 0.0035(5) -0.0005(5)
    C5 0.0174(8) 0.0156(8) 0.0249(8) -0.0001(6) 0.0024(6) 0.0021(6)
    C6 0.0175(8) 0.0181(8) 0.0249(8) -0.0049(6) 0.0014(6) 0.0004(6)
    C7 0.0195(8) 0.0264(9) 0.0267(8) 0.0004(7) -0.0036(7) 0.0049(7)
    C8 0.0175(7) 0.0126(7) 0.0105(6) -0.0016(5) 0.0039(5) 0.0025(5)
    C9 0.0154(7) 0.0134(7) 0.0132(6) -0.0006(5) 0.0044(5) 0.0001(5)
    C10 0.0105(6) 0.0126(7) 0.0126(6) -0.0006(5) -0.0010(5) 0.0000(5)
_geom_special_details
;
 All esds (except the esd in the dihedral angle between two l.s. planes)
 are estimated using the full covariance matrix.  The cell esds are taken
 into account individually in the estimation of esds in distances, angles
 and torsion angles; correlations between esds in cell parameters are only
 used when they are defined by crystal symmetry.  An approximate (isotropic)
 treatment of cell esds is used for estimating esds involving l.s. planes.
;
loop_
    _geom_bond_atom_site_label_1
    _geom_bond_atom_site_label_2
    _geom_bond_site_symmetry_2
    _geom_bond_distance
    _geom_bond_publ_flag
    O1 C8 . 1.3162(18) ?
    O1 H1 . 0.8202 ?
    N1 C4 . 1.4629(18) ?
    N1 H1A . 0.9100 ?
    N1 H1B . 0.9100 ?
    N1 H1C . 0.9100 ?
    C1 C6 . 1.389(2) ?
    C1 C2 . 1.393(2) ?
    C1 C7 . 1.509(2) ?
    O2 C8 . 1.2260(18) ?
    C2 C3 . 1.393(2) ?
    C2 H2A . 0.9500 ?
    O3 C10 . 1.2518(18) ?
    C3 C4 . 1.382(2) ?
    C3 H3A . 0.9500 ?
    O4 C10 . 1.2684(18) ?
    C4 C5 . 1.377(2) ?
    C5 C6 . 1.390(2) ?
    C5 H5A . 0.9500 ?
    C6 H6A . 0.9500 ?
    C7 H7A . 0.9800 ?
    C7 H7B . 0.9800 ?
    C7 H7C . 0.9800 ?
    C8 C9 . 1.502(2) ?
    C9 C10 . 1.531(2) ?
    C9 H9A . 0.9900 ?
    C9 H9B . 0.9900 ?
loop_
    _geom_angle_atom_site_label_1
    _geom_angle_atom_site_label_2
    _geom_angle_atom_site_label_3
    _geom_angle_site_symmetry_1
    _geom_angle_site_symmetry_3
    _geom_angle
    _geom_angle_publ_flag
    C8 O1 H1 . . 114.8 ?
    C4 N1 H1A . . 109.5 ?
    C4 N1 H1B . . 109.5 ?
    H1A N1 H1B . . 109.5 ?
    C4 N1 H1C . . 109.5 ?
    H1A N1 H1C . . 109.5 ?
    H1B N1 H1C . . 109.5 ?
    C6 C1 C2 . . 117.79(14) ?
    C6 C1 C7 . . 119.64(14) ?
    C2 C1 C7 . . 122.57(15) ?
    C1 C2 C3 . . 121.40(15) ?
    C1 C2 H2A . . 119.3 ?
    C3 C2 H2A . . 119.3 ?
    C4 C3 C2 . . 119.01(15) ?
    C4 C3 H3A . . 120.5 ?
    C2 C3 H3A . . 120.5 ?
    C5 C4 C3 . . 121.01(14) ?
    C5 C4 N1 . . 119.47(13) ?
    C3 C4 N1 . . 119.52(13) ?
    C4 C5 C6 . . 119.14(14) ?
    C4 C5 H5A . . 120.4 ?
    C6 C5 H5A . . 120.4 ?
    C1 C6 C5 . . 121.63(15) ?
    C1 C6 H6A . . 119.2 ?
    C5 C6 H6A . . 119.2 ?
    C1 C7 H7A . . 109.5 ?
    C1 C7 H7B . . 109.5 ?
    H7A C7 H7B . . 109.5 ?
    C1 C7 H7C . . 109.5 ?
    H7A C7 H7C . . 109.5 ?
    H7B C7 H7C . . 109.5 ?
    O2 C8 O1 . . 124.00(14) ?
    O2 C8 C9 . . 122.29(14) ?
    O1 C8 C9 . . 113.71(12) ?
    C8 C9 C10 . . 115.06(12) ?
    C8 C9 H9A . . 108.5 ?
    C10 C9 H9A . . 108.5 ?
    C8 C9 H9B . . 108.5 ?
    C10 C9 H9B . . 108.5 ?
    H9A C9 H9B . . 107.5 ?
    O3 C10 O4 . . 125.55(13) ?
    O3 C10 C9 . . 116.57(13) ?
    O4 C10 C9 . . 117.88(12) ?
loop_
    _geom_torsion_atom_site_label_1
    _geom_torsion_atom_site_label_2
    _geom_torsion_atom_site_label_3
    _geom_torsion_atom_site_label_4
    _geom_torsion_site_symmetry_1
    _geom_torsion_site_symmetry_2
    _geom_torsion_site_symmetry_3
    _geom_torsion_site_symmetry_4
    _geom_torsion
    _geom_torsion_publ_flag
    C6 C1 C2 C3 . . . . -1.0(3) ?
    C7 C1 C2 C3 . . . . 179.67(16) ?
    C1 C2 C3 C4 . . . . -0.5(3) ?
    C2 C3 C4 C5 . . . . 1.5(2) ?
    C2 C3 C4 N1 . . . . -179.19(14) ?
    C3 C4 C5 C6 . . . . -1.0(2) ?
    N1 C4 C5 C6 . . . . 179.70(14) ?
    C2 C1 C6 C5 . . . . 1.5(2) ?
    C7 C1 C6 C5 . . . . -179.12(16) ?
    C4 C5 C6 C1 . . . . -0.6(3) ?
    O2 C8 C9 C10 . . . . -108.21(16) ?
    O1 C8 C9 C10 . . . . 71.74(16) ?
    C8 C9 C10 O3 . . . . 174.53(12) ?
    C8 C9 C10 O4 . . . . -5.34(18) ?
loop_
    _geom_hbond_atom_site_label_D
    _geom_hbond_atom_site_label_H
    _geom_hbond_atom_site_label_A
    _geom_hbond_site_symmetry_A
    _geom_hbond_distance_DH
    _geom_hbond_distance_HA
    _geom_hbond_distance_DA
    _geom_hbond_angle_DHA
    O1 H1 O4 2_745 0.82 1.72 2.5353(15) 174.7
    N1 H1A O2 4_566 0.91 1.94 2.8377(17) 166.6
    N1 H1B O3 4_576 0.91 1.86 2.7642(17) 171.3
    N1 H1C O1 3_766 0.91 2.21 2.8600(17) 127.9
    N1 H1C O3 1_545 0.91 2.32 2.9872(17) 130.0
    N1 H1C O4 3_766 0.91 2.41 2.9655(17) 119.6
_iucr_refine_instructions_details
;
TITL 1 in P2(1)/c
CELL 0.71073  12.7937   9.2742   8.5194  90.000 104.853  90.000
ZERR   4.00   0.0019   0.0016   0.0017   0.000   0.002   0.000
LATT  1
SYMM -X, 0.5+Y, 0.5-Z
SFAC C H N O
UNIT 40 52 4 16
TEMP -150
L.S. 9
BOND $H
FMAP 2
PLAN 20
MPLA C1 C2 C3 C4 C5 C6
MPLA N1 C7
ACTA
EQIV $1 -x+2, y-1/2, -z+1/2
EQIV $2 x, -y+1/2, z+1/2
EQIV $3 x, -y+3/2, z+1/2
EQIV $4 -x+2, -y+1, -z+1
EQIV $5 x, y-1, z
EQIV $6 -x+2, -y+1, -z+1
HTAB O1 O4_$1
HTAB N1 O2_$2
HTAB N1 O3_$3
HTAB N1 O1_$4
HTAB N1 O3_$5
HTAB N1 O4_$6
CONF
DFIX 0.89 0.002 N1 H1A N1 H1B N1 H1C
DFIX 0.82 0.002 O1 H1
WGHT    0.056700    0.294800
FVAR       1.19787
O1    4    1.005492    0.643217    0.405363    11.00000    0.01613    0.01169 =
         0.01896   -0.00205    0.00570    0.00015
AFIX   3
H1    2    1.018562    0.569427    0.360833    11.00000   -1.50000
AFIX   0
N1    3    0.833280    0.195558    0.697271    11.00000    0.01399    0.01353 =
         0.01684    0.00038    0.00329   -0.00061
AFIX 137
H1A   2    0.829256    0.110976    0.749549    11.00000   -1.50000
H1B   2    0.852118    0.267824    0.771404    11.00000   -1.50000
H1C   2    0.883922    0.187844    0.639724    11.00000   -1.50000
AFIX   0
C1    1    0.526566    0.289068    0.377799    11.00000    0.01675    0.02189 =
         0.01642    0.00054    0.00183    0.00074
O2    4    0.829060    0.589305    0.317085    11.00000    0.01684    0.01505 =
         0.02167   -0.00241    0.00215   -0.00210
C2    1    0.602398    0.397720    0.431848    11.00000    0.02299    0.01615 =
         0.02528    0.00319   -0.00118    0.00181
AFIX  43
H2A   2    0.584894    0.494110    0.397206    11.00000   -1.20000
AFIX   0
O3    4    0.877062    1.066651    0.399139    11.00000    0.02028    0.01233 =
         0.01610   -0.00075    0.00365    0.00215
C3    1    0.703401    0.368054    0.535656    11.00000    0.02100    0.01560 =
         0.02004   -0.00003   -0.00023   -0.00389
AFIX  43
H3A   2    0.754550    0.443133    0.570910    11.00000   -1.20000
AFIX   0
O4    4    0.944611    0.923604    0.237174    11.00000    0.02063    0.01343 =
         0.01433   -0.00014    0.00665   -0.00038
C4    1    0.728053    0.227758    0.586565    11.00000    0.01251    0.01664 =
         0.01335   -0.00054    0.00354    0.00110
C5    1    0.655500    0.117510    0.533318    11.00000    0.01743    0.01561 =
         0.02485    0.00214    0.00242   -0.00009
AFIX  43
H5A   2    0.673576    0.021171    0.567614    11.00000   -1.20000
AFIX   0
C6    1    0.555452    0.149052    0.428713    11.00000    0.01750    0.01806 =
         0.02491    0.00037    0.00144   -0.00494
AFIX  43
H6A   2    0.505622    0.072941    0.391140    11.00000   -1.20000
AFIX   0
C7    1    0.416417    0.318096    0.266130    11.00000    0.01948    0.02637 =
         0.02671    0.00489   -0.00363    0.00037
AFIX 137
H7A   2    0.395151    0.417731    0.280647    11.00000   -1.50000
H7B   2    0.363546    0.251794    0.291964    11.00000   -1.50000
H7C   2    0.419004    0.303620    0.153240    11.00000   -1.50000
AFIX   0
C8    1    0.901973    0.671336    0.384324    11.00000    0.01749    0.01261 =
         0.01047    0.00254    0.00390   -0.00157
C9    1    0.880155    0.815142    0.450707    11.00000    0.01539    0.01345 =
         0.01324    0.00006    0.00445   -0.00063
AFIX  23
H9A   2    0.925112    0.823430    0.563741    11.00000   -1.20000
H9B   2    0.803455    0.818075    0.454325    11.00000   -1.20000
AFIX   0
C10   1    0.902499    0.945944    0.354528    11.00000    0.01050    0.01259 =
         0.01263   -0.00003   -0.00104   -0.00060
HKLF 4
REM  1 in P2(1)/c
REM R1 =  0.0419 for   1943 Fo > 4sig(Fo)  and  0.0499 for all   2228 data
REM    138 parameters refined using      4 restraints
END
WGHT      0.0521      0.2994
REM Highest difference peak  0.275,  deepest hole -0.235,  1-sigma level  0.052
Q1    1   0.8961  0.7448  0.4224  11.00000  0.05    0.28
Q2    1   0.8840  0.8696  0.3933  11.00000  0.05    0.27
Q3    1   0.6826  0.1748  0.5835  11.00000  0.05    0.22
Q4    1   0.4735  0.3028  0.3278  11.00000  0.05    0.22
Q5    1   0.6015  0.1405  0.4916  11.00000  0.05    0.20
Q6    1   0.5333  0.2252  0.4233  11.00000  0.05    0.18
Q7    1   0.6632  0.3705  0.4648  11.00000  0.05    0.18
Q8    1   0.5576  0.3387  0.4145  11.00000  0.05    0.18
Q9    1   0.3754  0.2370  0.2327  11.00000  0.05    0.18
Q10   1   0.7139  0.2972  0.5567  11.00000  0.05    0.17
Q11   1   0.5484  0.2241  0.3870  11.00000  0.05    0.17
Q12   1   0.2782  0.3405  0.3598  11.00000  0.05    0.17
Q13   1   1.0338  0.5033  0.3108  11.00000  0.05    0.16
Q14   1   0.5585  0.4972  0.4553  11.00000  0.05    0.16
Q15   1   0.3584  0.2985  0.3652  11.00000  0.05    0.15
Q16   1   0.4153  0.4144  0.2383  11.00000  0.05    0.15
Q17   1   0.8469  0.8198  0.4755  11.00000  0.05    0.15
Q18   1   0.7014  0.0057  0.5242  11.00000  0.05    0.15
Q19   1   0.8942  0.8203  0.5049  11.00000  0.05    0.15
Q20   1   0.9062  1.1646  0.3701  11.00000  0.05    0.15
;
data_global
_journal_date_recd_electronic     2012-05-19
_journal_date_accepted     2012-05-29
_journal_name_full     'Acta Crystallographica, Section E'
_journal_year     2012
_journal_volume     68
_journal_issue      7
_journal_page_first     o1984
_journal_page_last     o1984
_journal_paper_category     QO
_journal_paper_doi     10.1107/S1600536812024403
_journal_coeditor_code     LH5480
_publ_contact_author_name     'Ying-Chun Wang'
_publ_contact_author_address
;
College of Chemistry and Chemical Engineering,
Southeast UniVersity,
Nanjing 210096,
People's Republic of China
;
_publ_contact_author_email     chenxinyuanseu@yahoo.com.cn
_publ_contact_author_fax     '862552090598'
_publ_contact_author_phone     '862552090598'
_publ_section_title
;
4-Methylanilinium 2-carboxyacetate
;
loop_
    _publ_author_name
    _publ_author_footnote
    _publ_author_address
    'Wang, Ying-Chun' .
;
College of Chemistry and Chemical Engineering,
Southeast University,
Nanjing 210096,
People's Republic of China
;
