# Supplementary material for: 4-Methyl­anilinium 2-carb­oxy­acetate
Source: Acta Crystallogr Sect E Struct Rep Online. 2012 Jun 2;68(Pt 7):o1984. doi: 10.1107/S1600536812024403 (PMC3393260; doi:10.1107/S1600536812024403)
Supplement: Supplementary file 2 [file e-68-o1984-Isup2.hkl]

# 
# h,k,l, Fc-squared, Fo-squared, sigma(Fo-squared) and status flag 
# 
data_I
_shelx_title ' 1 in P2(1)/c' 
_shelx_refln_list_code          4 
_shelx_F_calc_maximum       81.26 
_exptl_crystal_F_000       448.00 
_reflns_d_resolution_high  0.7702 
 
loop_ 
 _symmetry_equiv_pos_as_xyz 
 'x, y, z' 
 '-x, y+1/2, -z+1/2' 
 '-x, -y, -z' 
 'x, -y-1/2, z-1/2' 
 
_cell_length_a    12.7937 
_cell_length_b     9.2742 
_cell_length_c     8.5194 
_cell_angle_alpha  90.000 
_cell_angle_beta  104.853 
_cell_angle_gamma  90.000 
 
_shelx_F_squared_multiplier     1.000 
 
loop_ 
 _refln_index_h 
 _refln_index_k 
 _refln_index_l 
 _refln_F_squared_calc 
 _refln_F_squared_meas 
 _refln_F_squared_sigma 
 _refln_observed_status 
   2   0   0     2385.24     2351.09     22.92 o 
   3   0   0     1055.45      936.27      6.35 o 
   4   0   0     3649.13     3465.02     35.86 o 
   5   0   0      254.66      272.20      2.98 o 
   6   0   0       26.91       27.53      2.10 o 
   7   0   0     1914.73     2080.85     43.79 o 
   8   0   0       13.87       17.48      3.41 o 
   9   0   0        0.34        3.76      3.89 o 
  10   0   0      146.03      158.73     10.46 o 
  11   0   0      330.78      332.39     11.75 o 
  12   0   0      105.44       91.99      9.47 o 
  13   0   0       53.83       46.29      6.43 o 
  14   0   0       61.93       67.03     11.39 o 
  15   0   0        0.04        3.69      4.00 o 
  16   0   0       31.82       31.74     12.59 o 
   1   1   0     1499.89      738.70      8.81 o 
   2   1   0     3342.35     3329.69     26.72 o 
   3   1   0     2011.80     1820.65      8.56 o 
   4   1   0      202.69      167.22      2.00 o 
   5   1   0        3.08        9.55      0.88 o 
   6   1   0      719.07      788.56      5.34 o 
   7   1   0      763.05      837.44      9.48 o 
   8   1   0      114.88      125.46      3.25 o 
   9   1   0      572.92      551.87      8.48 o 
  10   1   0      163.23      158.85      5.47 o 
  11   1   0       11.62        8.56      2.41 o 
  12   1   0        0.11        1.29      1.56 o 
  13   1   0        3.88        3.48      1.35 o 
  14   1   0        6.37        5.81      3.63 o 
  15   1   0       41.80       38.49      9.40 o 
  16   1   0       87.09       99.72      7.20 o 
   0   2   0     1293.69     1065.66      9.31 o 
   1   2   0     1315.96     1379.50      6.60 o 
   2   2   0       21.13       17.78      1.24 o 
   3   2   0      297.18      228.07      1.80 o 
   4   2   0      492.31      525.63      3.87 o 
   5   2   0        1.15        1.76      0.60 o 
   6   2   0       18.61       14.77      1.78 o 
   7   2   0      439.26      447.49      5.88 o 
   8   2   0       20.87       19.50      2.13 o 
   9   2   0        0.78       -0.49      1.78 o 
  10   2   0        1.56        7.36      2.50 o 
  11   2   0      145.50      149.32      3.91 o 
  12   2   0       11.66        9.36      1.92 o 
  13   2   0        0.92        3.62      1.30 o 
  14   2   0        5.44        4.46      3.24 o 
  15   2   0       11.58        7.48      2.47 o 
   1   3   0       15.16       11.33      1.29 o 
   2   3   0     3142.89     3081.26     31.60 o 
   3   3   0      191.94      198.86      2.93 o 
   4   3   0       11.20       10.44      0.84 o 
   5   3   0      576.68      664.20      5.25 o 
   6   3   0      155.35      138.79      3.30 o 
   7   3   0      915.56      974.99     16.56 o 
   8   3   0       74.54       73.97      3.85 o 
   9   3   0        7.84        9.06      2.19 o 
  10   3   0     1425.17     1452.11     18.54 o 
  11   3   0      233.17      225.62      6.02 o 
  12   3   0        0.27        3.36      1.69 o 
  13   3   0       85.69       73.19      4.14 o 
  14   3   0       15.63       14.51      3.12 o 
  15   3   0        0.02        1.04      3.71 o 
   0   4   0     4455.18     4643.00     25.97 o 
   1   4   0      217.87      194.35      2.19 o 
   2   4   0      395.31      391.16      4.03 o 
   3   4   0      650.94      693.42      4.89 o 
   4   4   0       83.88      117.63      2.30 o 
   5   4   0      469.09      494.01      5.21 o 
   6   4   0      247.16      239.14      3.99 o 
   7   4   0      134.17      138.13      3.90 o 
   8   4   0       55.19       55.04      3.08 o 
   9   4   0       98.97      100.85      5.45 o 
  10   4   0       54.20       53.65      3.24 o 
  11   4   0        9.27        7.24      1.31 o 
  12   4   0       34.41       25.91      3.41 o 
  13   4   0       32.10       32.81      3.59 o 
  14   4   0       12.93       12.74      4.35 o 
  15   4   0        6.90        6.53      3.12 o 
   1   5   0        3.20        3.90      0.86 o 
   2   5   0      180.23      233.72      4.08 o 
   3   5   0       26.37       32.21      2.69 o 
   4   5   0       72.58       77.47      3.30 o 
   5   5   0       94.70       79.40      3.74 o 
   6   5   0      307.52      306.92      5.01 o 
   7   5   0      800.95      803.22      9.40 o 
   8   5   0        2.42        5.05      1.18 o 
   9   5   0       57.52       69.66      4.26 o 
  10   5   0       35.62       40.89      4.43 o 
  11   5   0       85.42       89.52      3.93 o 
  12   5   0        2.07        2.65      1.93 o 
  13   5   0        2.21        3.69      1.41 o 
  14   5   0      265.77      290.12     13.53 o 
   0   6   0      178.05      135.97      3.62 o 
   1   6   0      108.04      104.28      2.81 o 
   2   6   0      187.01      185.35      6.46 o 
   3   6   0       16.43       24.26      2.88 o 
   4   6   0       66.43       66.59      3.45 o 
   5   6   0       19.17       24.11      2.72 o 
   6   6   0        4.67        6.48      2.19 o 
   7   6   0      190.94      220.60      7.11 o 
   8   6   0        4.81        1.39      1.42 o 
   9   6   0      640.18      650.32     10.15 o 
  10   6   0      122.59      124.22      5.07 o 
  11   6   0       41.95       44.33      4.13 o 
  12   6   0       15.69       12.74      2.03 o 
  13   6   0       19.57       22.29      4.97 o 
   1   7   0      218.09      196.95      5.20 o 
   2   7   0      199.77      201.34      3.86 o 
   3   7   0      348.09      354.99      7.41 o 
   4   7   0      318.00      320.31      7.24 o 
   5   7   0       14.95       16.04      2.28 o 
   6   7   0       66.10       61.74      4.41 o 
   7   7   0      791.62      804.46     16.61 o 
   8   7   0       71.51       80.35      7.56 o 
   9   7   0       90.24       72.96      6.05 o 
  10   7   0      120.61      111.83      6.57 o 
  11   7   0      116.61      120.71      7.84 o 
  12   7   0       54.31       47.85      4.89 o 
  13   7   0       18.27       16.44      5.82 o 
   0   8   0      635.75      597.58     11.71 o 
   1   8   0      748.60      742.62     15.69 o 
   2   8   0      119.11      123.24      5.94 o 
   3   8   0     1186.45     1247.37     14.20 o 
   4   8   0      721.88      702.76      9.33 o 
   5   8   0      201.45      209.10      6.73 o 
   6   8   0      178.87      181.63      7.40 o 
   7   8   0        6.14        5.32      1.51 o 
   8   8   0        6.30        5.53      1.77 o 
   9   8   0        0.14        4.43      2.41 o 
  10   8   0        1.39        4.70      1.24 o 
  11   8   0       28.91       30.16      3.89 o 
  12   8   0        1.90       -0.40      4.10 o 
   1   9   0      172.04      169.36      8.67 o 
   2   9   0        0.67        3.72      2.02 o 
   3   9   0       39.68       37.40      4.03 o 
   4   9   0       81.73       75.73      6.80 o 
   5   9   0      112.46      120.65      6.14 o 
   6   9   0        0.13        3.35      1.55 o 
   7   9   0       42.04       38.20      3.70 o 
   8   9   0       36.11       31.22      3.63 o 
   9   9   0       34.19       34.24      4.10 o 
  10   9   0       17.58       16.06      2.32 o 
   0  10   0        6.50        8.27      4.43 o 
   1  10   0      103.01       97.48     10.52 o 
   2  10   0       84.28       87.98      7.94 o 
   3  10   0      142.04      154.09     12.59 o 
   4  10   0      119.37      101.30     11.21 o 
   5  10   0       93.66       97.48      9.51 o 
   6  10   0       73.19       79.60      5.80 o 
   7  10   0       29.73       24.56      3.91 o 
   8  10   0       31.62       20.32      3.62 o 
   1  11   0       89.70      105.30      9.87 o 
   2  11   0        1.25        4.87      2.07 o 
   3  11   0       36.50       22.48      6.37 o 
   4  11   0       39.23       42.43      7.56 o 
   5  11   0        0.29        1.22      2.37 o 
   6  11   0       63.50       46.72      8.34 o 
   0  12   0        2.84        6.50      2.43 o 
 -16   1   1        2.15        4.89      3.05 o 
 -15   1   1        9.37        9.46      3.27 o 
 -14   1   1       51.11       56.18      4.64 o 
 -13   1   1      787.30      807.76     24.41 o 
 -12   1   1       70.06       63.85      3.98 o 
 -11   1   1       22.45       25.46      2.23 o 
 -10   1   1        4.30        5.03      1.48 o 
  -9   1   1      541.00      527.56      7.95 o 
  -8   1   1        0.88        1.57      1.85 o 
  -7   1   1      687.01      699.34     10.79 o 
  -6   1   1       93.83       91.34      1.28 o 
  -5   1   1        1.59        1.56      0.57 o 
  -4   1   1       19.68       21.47      1.31 o 
  -3   1   1      221.03      227.89      2.56 o 
  -2   1   1       53.65       61.02      0.85 o 
  -1   1   1       18.98       21.26      1.01 o 
   0   1   1       42.72       43.26      1.51 o 
   1   1   1       21.63       17.72      1.21 o 
   2   1   1      320.87      324.34      3.05 o 
   3   1   1     4969.52     4771.74     53.30 o 
   4   1   1     5789.96     5739.04     55.36 o 
   5   1   1     4832.29     5085.07     24.99 o 
   6   1   1        4.90        5.41      1.44 o 
   7   1   1       29.62       31.48      2.96 o 
   8   1   1      136.78      142.93      3.28 o 
   9   1   1      359.95      367.98      6.23 o 
  10   1   1      911.43      884.53     12.41 o 
  11   1   1       49.01       60.96      3.55 o 
  12   1   1       38.13       45.58      2.81 o 
  13   1   1        9.57        8.49      3.87 o 
  14   1   1       37.33       35.47      8.64 o 
  15   1   1        5.41        5.91      2.88 o 
 -16   2   1       50.89       48.28      6.99 o 
 -15   2   1        2.13        3.42      2.82 o 
 -14   2   1       13.04       11.54      3.78 o 
 -13   2   1       89.19       93.52      6.26 o 
 -12   2   1      159.26      156.67      6.33 o 
 -11   2   1     1461.50     1483.58     16.50 o 
 -10   2   1       63.37       57.86      3.87 o 
  -9   2   1      125.00      117.43      4.01 o 
  -8   2   1      797.62      811.39     16.38 o 
  -7   2   1       79.91       81.13      3.53 o 
  -6   2   1     1183.44     1146.34      9.93 o 
  -5   2   1      348.34      344.25      2.47 o 
  -4   2   1      829.47      788.07      4.02 o 
  -3   2   1      484.60      526.96      2.98 o 
  -2   2   1      679.52      737.71      3.64 o 
  -1   2   1      160.88      142.95      1.31 o 
   0   2   1      254.46      217.09      2.25 o 
   1   2   1     1214.13     1158.73      6.70 o 
   2   2   1       11.64        3.49      0.84 o 
   3   2   1        3.23        0.00      0.76 o 
   4   2   1        0.24        1.16      0.77 o 
   5   2   1      247.91      243.96      3.17 o 
   6   2   1      400.78      420.66      5.36 o 
   7   2   1      680.78      677.80     11.63 o 
   8   2   1        2.97        3.76      1.68 o 
   9   2   1      543.04      559.36      8.57 o 
  10   2   1       55.59       55.61      3.16 o 
  11   2   1       65.56       59.83      3.38 o 
  12   2   1      176.13      162.03      5.78 o 
  13   2   1        3.14        3.23      1.29 o 
  14   2   1        0.62        0.34      1.80 o 
  15   2   1       36.37       41.71      6.28 o 
 -15   3   1        4.76        7.18      4.54 o 
 -14   3   1       10.53       20.66      5.89 o 
 -13   3   1      470.42      473.59     15.70 o 
 -12   3   1       31.51       28.36      2.95 o 
 -11   3   1       14.16       12.13      1.59 o 
 -10   3   1       50.99       57.68      3.11 o 
  -9   3   1       26.23       29.04      3.17 o 
  -8   3   1        1.05        2.96      1.38 o 
  -7   3   1       63.28       63.30      3.20 o 
  -6   3   1        7.69       17.18      1.96 o 
  -5   3   1      343.91      341.76      5.99 o 
  -4   3   1      700.71      698.19      5.50 o 
  -3   3   1      585.08      556.64      4.74 o 
  -2   3   1     4390.91     4247.51     27.77 o 
  -1   3   1     1838.26     1680.24      8.19 o 
   0   3   1      134.60      120.98      1.42 o 
   1   3   1        0.84        1.63      0.93 o 
   2   3   1      633.37      592.63      4.33 o 
   3   3   1      416.43      456.14      5.25 o 
   4   3   1       61.96       71.29      2.95 o 
   5   3   1      132.38      112.67      2.41 o 
   6   3   1       96.11       93.22      2.92 o 
   7   3   1        3.45        3.91      1.19 o 
   8   3   1      321.06      294.28      6.23 o 
   9   3   1       14.60       14.31      2.00 o 
  10   3   1     1690.02     1707.75     11.69 o 
  11   3   1        5.85       10.53      2.55 o 
  12   3   1       18.30       18.93      2.41 o 
  13   3   1        5.92        6.42      1.96 o 
  14   3   1       15.11       14.74      3.37 o 
  15   3   1        0.04        2.41      3.83 o 
 -15   4   1       11.48        8.63      3.34 o 
 -14   4   1       88.63       90.47     13.48 o 
 -13   4   1        5.22        4.70      5.12 o 
 -12   4   1      151.01      150.51      4.90 o 
 -11   4   1      127.90      129.00      4.54 o 
 -10   4   1      208.36      206.01      4.09 o 
  -9   4   1      602.18      615.53      9.05 o 
  -8   4   1       40.74       33.51      3.47 o 
  -7   4   1      384.75      369.15      6.37 o 
  -6   4   1     1366.17     1428.03     17.29 o 
  -5   4   1     1066.91     1074.61      9.64 o 
  -4   4   1      153.74      158.46      2.15 o 
  -3   4   1     2883.55     3047.35     29.23 o 
  -2   4   1     2508.78     2722.51     20.33 o 
  -1   4   1      848.91      884.74      6.75 o 
   0   4   1      452.55      474.30      2.76 o 
   1   4   1      257.01      251.02      2.10 o 
   2   4   1       83.78       71.34      4.98 o 
   3   4   1     1841.35     1983.69     11.81 o 
   4   4   1      190.07      163.89      2.41 o 
   5   4   1        7.04        9.11      1.87 o 
   6   4   1      221.56      223.97      3.25 o 
   7   4   1     1070.52     1105.61     12.68 o 
   8   4   1        4.13        9.53      1.93 o 
   9   4   1       31.77       32.06      2.61 o 
  10   4   1       32.23       34.64      3.18 o 
  11   4   1       35.52       34.40      3.55 o 
  12   4   1        0.00        4.17      1.92 o 
  13   4   1      110.81      112.13      9.04 o 
  14   4   1      187.08      189.89     15.18 o 
 -14   5   1        4.24        5.30      6.19 o 
 -13   5   1       48.41       53.69      8.83 o 
 -12   5   1        2.41        3.01      1.03 o 
 -11   5   1       11.78       13.62      2.52 o 
 -10   5   1      237.88      232.88      6.07 o 
  -9   5   1      631.89      603.00      6.89 o 
  -8   5   1       26.05       25.94      2.29 o 
  -7   5   1      155.70      173.59      4.54 o 
  -6   5   1       20.63       20.81      2.50 o 
  -5   5   1        0.93        0.86      0.91 o 
  -4   5   1      500.35      478.41      8.03 o 
  -3   5   1       36.65       33.14      1.65 o 
  -2   5   1     1172.77     1212.22     11.79 o 
  -1   5   1       40.39       30.54      1.03 o 
   0   5   1      330.93      305.34      5.15 o 
   1   5   1      223.71      226.25      3.26 o 
   2   5   1       26.01       20.62      2.05 o 
   3   5   1       57.21       53.04      4.01 o 
   4   5   1      474.21      459.41     10.36 o 
   6   5   1       64.39       41.71      2.21 o 
   7   5   1      526.09      511.06      7.07 o 
   8   5   1       67.95       64.67      5.40 o 
   9   5   1       49.28       53.47      6.36 o 
  10   5   1        0.00        2.90      1.12 o 
  11   5   1        4.81        6.17      2.26 o 
  12   5   1       15.60       11.90      3.13 o 
  13   5   1        0.08        4.26      1.30 o 
  14   5   1        2.60        3.19      4.10 o 
 -14   6   1        1.30        2.72      4.84 o 
 -13   6   1        0.31        4.04      2.78 o 
 -12   6   1        9.57        9.97      2.69 o 
 -11   6   1      308.25      296.93      8.24 o 
 -10   6   1        0.10        3.60      1.47 o 
  -9   6   1      114.90      114.46      5.06 o 
  -8   6   1      346.32      321.49      6.17 o 
  -7   6   1        4.59        5.60      3.12 o 
  -6   6   1        6.49        6.35      1.70 o 
  -5   6   1        5.92        5.82      1.33 o 
  -4   6   1      194.17      194.04      4.36 o 
  -3   6   1      393.44      371.99      6.28 o 
  -2   6   1      105.25       94.83      2.94 o 
  -1   6   1      176.59      187.50      3.74 o 
   0   6   1     1166.77     1171.93     11.92 o 
   1   6   1        0.47        1.35      1.29 o 
   2   6   1       44.25       47.24      4.42 o 
   3   6   1       34.03       27.80      3.77 o 
   4   6   1        0.16        2.86      2.01 o 
   5   6   1        2.52        3.76      1.01 o 
   6   6   1       25.30       33.82      4.10 o 
   7   6   1      189.03      171.80      4.81 o 
   8   6   1      900.04      834.03     15.28 o 
   9   6   1        4.09        5.07      1.98 o 
  10   6   1       21.12       22.08      2.92 o 
  11   6   1        7.58        5.49      2.53 o 
  12   6   1      138.20      122.73     10.58 o 
  13   6   1       23.81       18.56      3.21 o 
 -13   7   1       98.79      119.03     11.36 o 
 -12   7   1       14.65       11.71      2.38 o 
 -11   7   1       30.83       30.96      3.12 o 
 -10   7   1      842.65      852.72     22.15 o 
  -9   7   1        0.09        2.56      1.32 o 
  -8   7   1       49.71       42.15      2.82 o 
  -7   7   1        1.54        5.23      1.87 o 
  -6   7   1       23.36       22.29      2.84 o 
  -5   7   1       21.19       18.23      2.17 o 
  -4   7   1      570.58      590.46      9.00 o 
  -3   7   1      821.54      845.64     10.90 o 
  -2   7   1       33.88       38.69      2.85 o 
  -1   7   1      624.67      609.85      8.47 o 
   1   7   1      956.41      945.54     11.62 o 
   2   7   1      246.84      227.62      4.88 o 
   3   7   1       78.76       84.07      4.84 o 
   4   7   1      528.71      525.90      9.65 o 
   5   7   1      257.26      268.78      5.78 o 
   6   7   1       44.18       32.59      3.47 o 
   7   7   1      963.01      998.92     23.59 o 
   8   7   1      543.02      545.93     12.77 o 
   9   7   1       48.54       60.80      4.45 o 
  10   7   1       28.71       26.31      3.12 o 
  11   7   1        1.89        3.73      1.56 o 
  12   7   1        1.52        1.41      1.51 o 
 -12   8   1       15.86       16.10      5.00 o 
 -11   8   1        0.13        2.49      2.01 o 
 -10   8   1        7.65        6.61      1.77 o 
  -9   8   1        2.53        4.94      1.85 o 
  -8   8   1       98.48       95.56      5.45 o 
  -7   8   1        1.51        0.05      1.96 o 
  -6   8   1       16.84       17.94      4.40 o 
  -5   8   1       99.46      101.65      5.75 o 
  -4   8   1      445.38      432.17      6.20 o 
  -3   8   1       11.01        9.99      1.69 o 
  -2   8   1      539.17      532.19      7.61 o 
  -1   8   1       59.65       59.29      2.53 o 
   0   8   1      206.30      212.05      4.83 o 
   1   8   1       57.63       53.23      5.10 o 
   2   8   1        8.38        6.98      2.14 o 
   3   8   1      576.18      576.03      7.61 o 
   4   8   1        0.00        1.55      1.33 o 
   5   8   1       21.61       24.05      2.92 o 
   6   8   1       23.05       26.06      2.72 o 
   7   8   1        4.20       10.70      2.25 o 
   8   8   1       35.26       23.98      4.32 o 
   9   8   1        5.32        7.46      1.94 o 
  10   8   1        0.03        7.32      2.22 o 
  11   8   1       18.73       21.49      3.47 o 
 -10   9   1       17.90       16.09      2.25 o 
  -9   9   1       10.80        8.71      2.01 o 
  -8   9   1       15.06       12.53      2.45 o 
  -7   9   1       24.25       24.52      3.88 o 
  -6   9   1       51.30       39.64      4.58 o 
  -5   9   1        1.19        2.61      2.10 o 
  -4   9   1      141.08      150.52      4.95 o 
  -3   9   1       14.18       13.76      1.98 o 
  -2   9   1       94.69       93.76      7.65 o 
  -1   9   1      133.30      139.60     10.85 o 
   0   9   1       66.97       75.18      9.78 o 
   1   9   1      216.92      219.73      8.62 o 
   2   9   1       32.04       22.74      3.67 o 
   3   9   1      586.63      573.68     13.46 o 
   4   9   1       26.74       25.67      3.48 o 
   5   9   1       29.61       37.50      5.24 o 
   6   9   1        0.13        6.78      1.91 o 
   7   9   1       33.33       46.57      5.46 o 
   8   9   1        2.20        1.86      1.29 o 
   9   9   1        0.01        1.74      1.69 o 
  10   9   1       46.68       53.59      4.55 o 
  -9  10   1       59.11       58.10      5.79 o 
  -8  10   1       32.92       36.75      5.59 o 
  -7  10   1        2.50        4.75      3.44 o 
  -6  10   1       80.08       65.05      7.48 o 
  -5  10   1       61.10       58.58      8.98 o 
  -4  10   1        0.38        2.49      2.08 o 
  -3  10   1      192.44      203.00     14.26 o 
  -2  10   1      216.39      231.79     11.19 o 
  -1  10   1       17.27       16.12      3.30 o 
   0  10   1        0.08        1.82      2.24 o 
   1  10   1        1.84        5.87      2.68 o 
   2  10   1        1.56        5.80      2.74 o 
   3  10   1       11.28       20.55      4.60 o 
   4  10   1       21.54       15.87      4.91 o 
   5  10   1       30.12       37.41      4.58 o 
   6  10   1        0.13        3.12      2.28 o 
   7  10   1        9.12        9.27      2.10 o 
   8  10   1       74.85       84.02      7.12 o 
  -6  11   1      153.08      162.07     15.20 o 
  -5  11   1       79.77       56.36      7.25 o 
  -4  11   1      130.83       95.45     12.81 o 
  -3  11   1        5.61       10.29      3.29 o 
  -2  11   1       55.50       57.88      8.74 o 
  -1  11   1        0.06        5.02      3.88 o 
   0  11   1        6.94        9.94      5.13 o 
   1  11   1      132.01      144.32     11.30 o 
   2  11   1      146.97      136.55     14.52 o 
   3  11   1       25.07       30.65      6.04 o 
   4  11   1        4.40        4.31      3.30 o 
   5  11   1       92.73      107.26      8.75 o 
 -16   0   2       20.89       31.72      7.35 o 
 -15   0   2        2.62        3.85      5.33 o 
 -14   0   2       39.43       37.04     10.88 o 
 -13   0   2       30.92       34.33      7.80 o 
 -12   0   2      245.01      236.99     11.48 o 
 -11   0   2      603.22      670.37     24.35 o 
 -10   0   2      411.31      449.86     10.36 o 
  -9   0   2     1230.58     1216.19     46.76 o 
  -8   0   2        6.38        1.94      2.44 o 
  -7   0   2       91.66       96.76      2.44 o 
  -6   0   2     1845.68     1824.38     53.05 o 
  -5   0   2     2451.75     2501.90     25.67 o 
  -4   0   2      974.00     1069.53     14.49 o 
  -2   0   2     1520.53     1474.65     14.33 o 
  -1   0   2       71.03       72.09      4.22 o 
   0   0   2      173.77      176.88      2.47 o 
   1   0   2     4167.50     4280.53     26.43 o 
   2   0   2     4305.88     4623.91     44.95 o 
   3   0   2     1638.27     1838.46     20.18 o 
   4   0   2     1926.87     2126.53     22.36 o 
   5   0   2      441.89      500.20      6.37 o 
   6   0   2     1004.50      989.77     22.34 o 
   7   0   2     1045.04     1143.97     19.64 o 
   8   0   2     2957.30     2972.13     52.51 o 
   9   0   2     1137.87     1212.42     14.65 o 
  10   0   2       74.10       74.58      8.80 o 
  11   0   2      107.23      101.23      4.98 o 
  12   0   2      269.33      278.01      7.76 o 
  13   0   2      147.56      147.49     10.10 o 
  14   0   2        9.72       10.51      2.62 o 
  15   0   2      386.98      406.68     34.05 o 
 -16   1   2        4.62        3.54      1.62 o 
 -15   1   2        1.51        1.15      4.14 o 
 -14   1   2        9.49        9.18      2.76 o 
 -13   1   2       52.64       68.29     12.21 o 
 -12   1   2      313.41      313.93     12.20 o 
 -11   1   2      292.42      291.45      5.02 o 
 -10   1   2      200.81      229.20      4.53 o 
  -9   1   2       52.93       47.57      3.32 o 
  -8   1   2      350.77      366.45      4.28 o 
  -7   1   2      540.30      557.33      6.47 o 
  -6   1   2      464.60      450.28      3.02 o 
  -5   1   2      884.12      858.94      5.41 o 
  -4   1   2      157.08      140.68      1.85 o 
  -3   1   2     1485.18     1511.54      7.69 o 
   0   1   2     2602.18     2367.16      9.74 o 
   1   1   2     1939.06     1663.52      7.07 o 
   2   1   2      535.24      473.76      4.04 o 
   3   1   2        1.19        4.29      1.62 o 
   4   1   2      132.46      141.54      3.56 o 
   5   1   2      586.93      650.35      7.20 o 
   6   1   2       66.39       63.52      4.58 o 
   7   1   2      125.44      122.47      3.91 o 
   8   1   2        2.82        2.73      1.72 o 
   9   1   2       53.81       59.40      5.68 o 
  10   1   2      103.60      118.80      4.31 o 
  11   1   2      472.24      439.39      8.89 o 
  12   1   2      140.46      144.33      4.28 o 
  13   1   2        0.54        5.90      1.93 o 
  14   1   2       41.41       50.81      5.01 o 
 -16   2   2        8.39        6.25      3.89 o 
 -15   2   2        4.25        3.50      2.08 o 
 -14   2   2        1.67       -0.21      4.08 o 
 -13   2   2       26.60       29.59      5.28 o 
 -12   2   2      329.30      324.17     12.58 o 
 -11   2   2       93.64       91.41      6.26 o 
 -10   2   2        1.00        3.30      1.25 o 
  -9   2   2        7.78        6.95      1.28 o 
  -8   2   2      567.76      582.69      7.24 o 
  -7   2   2       36.11       31.92      2.39 o 
  -6   2   2       17.90       21.09      1.32 o 
  -5   2   2        0.48        1.26      0.37 o 
  -4   2   2      242.40      230.76      2.35 o 
  -3   2   2      170.45      181.38      1.82 o 
  -2   2   2      284.13      262.84      3.74 o 
  -1   2   2       27.15       22.49      1.52 o 
   0   2   2      121.92      149.59      1.76 o 
   1   2   2     3620.80     3739.56     25.03 o 
   2   2   2      936.19      928.32      6.46 o 
   3   2   2       13.47        6.34      1.09 o 
   4   2   2      208.11      212.63      3.26 o 
   5   2   2      982.07     1067.64     17.85 o 
   6   2   2       98.22       98.58      2.99 o 
   7   2   2      316.68      281.21      5.99 o 
   8   2   2      278.05      285.30      4.73 o 
   9   2   2       27.82       36.29      2.68 o 
  10   2   2       23.21       21.01      2.17 o 
  11   2   2        1.38        0.68      1.54 o 
  12   2   2        0.50        2.01      1.02 o 
  13   2   2        0.06        1.67      1.36 o 
  14   2   2        0.50        0.03      1.31 o 
 -16   3   2      205.64      210.59     21.96 o 
 -15   3   2      216.57      202.22      8.26 o 
 -14   3   2        6.01        6.30      3.13 o 
 -13   3   2      129.37      132.66     13.80 o 
 -12   3   2       83.96       93.38      7.14 o 
 -11   3   2       66.00       63.64      2.99 o 
 -10   3   2        0.18        2.71      1.17 o 
  -9   3   2       15.36       13.93      2.25 o 
  -8   3   2       15.60       20.09      2.08 o 
  -7   3   2       19.74       17.08      2.05 o 
  -6   3   2     1373.18     1413.95     15.22 o 
  -5   3   2        1.15        4.37      1.63 o 
  -4   3   2      910.98      935.86      4.98 o 
  -3   3   2     1609.90     1554.54      9.61 o 
  -2   3   2     1377.54     1392.86      7.48 o 
  -1   3   2     3069.46     3006.89     14.92 o 
   0   3   2        2.32        6.86      0.74 o 
   1   3   2     1805.58     1971.40      9.28 o 
   2   3   2      226.75      213.57      2.70 o 
   3   3   2      647.55      741.50      8.20 o 
   4   3   2       83.64       77.38      2.12 o 
   5   3   2      283.06      306.60      5.11 o 
   6   3   2      241.51      220.81      3.57 o 
   7   3   2      664.65      628.88      8.46 o 
   8   3   2      252.01      242.02      4.72 o 
   9   3   2       31.80       36.33      3.20 o 
  10   3   2       49.55       44.84      4.25 o 
  11   3   2      244.58      262.47      5.82 o 
  12   3   2      228.01      228.08      5.92 o 
  13   3   2       73.13       63.48      5.06 o 
  14   3   2        4.13        1.29      1.90 o 
 -15   4   2       53.64       51.67     10.52 o 
 -14   4   2       17.57       11.62      3.83 o 
 -13   4   2        9.41        5.67      3.48 o 
 -12   4   2       23.13       20.99      3.14 o 
 -11   4   2       20.71       20.88      2.60 o 
 -10   4   2        1.44        3.49      1.65 o 
  -9   4   2       71.09       65.07      3.96 o 
  -8   4   2      197.82      209.53      5.15 o 
  -7   4   2        8.93       12.82      1.60 o 
  -6   4   2       13.38       19.27      1.96 o 
  -5   4   2       10.65        3.45      0.95 o 
  -4   4   2      444.73      444.11      4.34 o 
  -3   4   2      494.28      522.86      5.21 o 
  -2   4   2       82.24       91.56      2.39 o 
  -1   4   2        0.13        1.13      0.75 o 
   0   4   2      471.71      509.38      5.60 o 
   1   4   2      984.83     1082.15      5.90 o 
   2   4   2        9.10        8.70      0.84 o 
   3   4   2      285.30      311.87      3.58 o 
   4   4   2       82.17       63.99      2.01 o 
   5   4   2        0.00        1.80      1.34 o 
   6   4   2       94.87       91.92      3.63 o 
   7   4   2      192.54      177.16      4.52 o 
   8   4   2       33.62       38.79      3.50 o 
   9   4   2      288.54      287.48      5.45 o 
  10   4   2      118.74      100.88      4.78 o 
  11   4   2       51.52       49.33      6.13 o 
  12   4   2       36.81       35.65      4.35 o 
  13   4   2       13.80       17.00      3.12 o 
  14   4   2        8.99        8.07      2.04 o 
 -15   5   2      169.86      182.38     30.66 o 
 -14   5   2      103.07       98.19      7.58 o 
 -13   5   2        6.09       12.99      3.68 o 
 -12   5   2        0.01        2.53      2.46 o 
 -11   5   2       29.89       28.21      2.43 o 
 -10   5   2      296.96      304.52      7.48 o 
  -9   5   2       62.60       59.93      3.32 o 
  -8   5   2      384.87      377.79      5.76 o 
  -7   5   2      156.39      156.41      3.61 o 
  -6   5   2      168.83      180.16      3.44 o 
  -5   5   2        2.27        3.42      0.54 o 
  -4   5   2      153.11      132.57      2.06 o 
  -3   5   2        0.00       -0.34      0.87 o 
  -2   5   2      279.14      315.85      5.52 o 
  -1   5   2      388.11      427.85      4.71 o 
   0   5   2      383.80      361.42      4.15 o 
   1   5   2      868.07      869.48      9.09 o 
   2   5   2     2099.99     2273.74     28.54 o 
   3   5   2      185.43      154.72      3.83 o 
   4   5   2       29.41       29.06      2.81 o 
   5   5   2        6.97        5.25      0.92 o 
   6   5   2      476.80      490.08      7.56 o 
   7   5   2        0.44        1.73      1.08 o 
   8   5   2      263.10      258.80      5.32 o 
   9   5   2      225.86      226.12      6.83 o 
  10   5   2       10.14        9.17      1.96 o 
  11   5   2       27.08       31.21      3.65 o 
  12   5   2       24.46       22.88      2.36 o 
  13   5   2       14.15       13.73      2.94 o 
 -14   6   2        6.13        4.71      2.55 o 
 -13   6   2       22.83       29.11      4.39 o 
 -12   6   2        0.00       -0.35      2.43 o 
 -11   6   2        1.28        2.34      0.97 o 
 -10   6   2       35.48       28.84      3.93 o 
  -9   6   2        4.20        5.44      3.12 o 
  -8   6   2      417.42      414.81      6.63 o 
  -7   6   2      101.28       99.93      5.74 o 
  -6   6   2        1.34        1.14      1.05 o 
  -5   6   2      172.72      165.50      5.50 o 
  -4   6   2      286.70      237.22      3.65 o 
  -3   6   2       28.06       24.45      1.62 o 
  -2   6   2        3.11        2.88      0.91 o 
  -1   6   2      253.39      235.41      4.82 o 
   0   6   2      323.63      330.19      6.08 o 
   1   6   2     1063.54     1074.51     15.03 o 
   2   6   2      440.21      421.09      5.52 o 
   3   6   2        2.49        2.65      1.72 o 
   4   6   2       46.92       55.81      6.07 o 
   5   6   2      500.36      505.89      8.18 o 
   6   6   2       73.89       62.45      5.11 o 
   7   6   2        0.09        1.07      2.82 o 
   8   6   2        4.46        3.90      2.14 o 
   9   6   2        0.08        0.67      1.96 o 
  10   6   2       30.76       28.66      4.43 o 
  11   6   2       37.28       40.66      4.74 o 
  12   6   2      138.07      160.57      8.26 o 
 -13   7   2        0.36       -1.15      3.44 o 
 -12   7   2        0.37        4.88      6.41 o 
 -11   7   2        0.11        2.39      1.40 o 
 -10   7   2      344.72      356.10      9.84 o 
  -9   7   2        5.29        2.12      1.90 o 
  -8   7   2       15.19        6.89      2.37 o 
  -7   7   2       93.42      100.99      4.09 o 
  -6   7   2      161.47      178.33      4.75 o 
  -5   7   2       76.92       77.76      7.16 o 
  -4   7   2      403.97      369.76      6.73 o 
  -3   7   2       16.92       17.82      1.88 o 
  -2   7   2        0.27        2.94      1.02 o 
  -1   7   2       72.94       78.52      4.64 o 
   0   7   2       61.72       52.24      4.08 o 
   1   7   2      921.12      894.21     13.20 o 
   2   7   2      246.74      227.64      7.50 o 
   3   7   2        8.79        5.35      3.59 o 
   4   7   2       93.54       93.42      4.32 o 
   5   7   2      325.18      353.79      7.53 o 
   6   7   2      101.29       96.41      6.20 o 
   7   7   2        0.72        2.13      1.93 o 
   8   7   2       75.77       67.71      4.73 o 
   9   7   2       80.65       75.34      8.15 o 
  10   7   2       35.78       27.60      5.39 o 
  11   7   2        0.18        1.68      2.13 o 
 -12   8   2        0.10        5.59      1.65 o 
 -11   8   2      136.86      122.50     13.71 o 
 -10   8   2       73.35       63.50      6.97 o 
  -9   8   2      210.56      220.42     12.34 o 
  -8   8   2        7.90        8.62      2.24 o 
  -7   8   2      196.68      183.07      9.07 o 
  -6   8   2      416.87      386.54      8.82 o 
  -5   8   2      160.48      148.58      6.26 o 
  -4   8   2      128.35      132.68      4.30 o 
  -3   8   2        7.84        8.02      2.09 o 
  -2   8   2      214.50      203.06      5.97 o 
  -1   8   2      365.27      363.34      6.75 o 
   0   8   2      610.94      650.37     10.27 o 
   1   8   2      112.04       96.32      5.88 o 
   2   8   2      272.39      290.71      5.61 o 
   3   8   2      490.77      514.37      9.83 o 
   4   8   2      243.91      256.31      5.99 o 
   5   8   2        5.07        4.81      2.53 o 
   6   8   2      202.53      204.74      6.01 o 
   7   8   2       73.26       85.46      5.80 o 
   8   8   2      633.21      644.58     22.37 o 
   9   8   2       39.61       35.08      5.57 o 
  10   8   2        2.44        3.98      1.62 o 
 -11   9   2        6.86        6.36      3.48 o 
 -10   9   2      113.31      120.31     10.73 o 
  -9   9   2       56.88       56.88      4.02 o 
  -8   9   2       66.08       77.15      7.45 o 
  -7   9   2        6.17        4.86      1.84 o 
  -6   9   2      177.67      189.54      8.25 o 
  -5   9   2       79.23       83.32      3.80 o 
  -4   9   2      138.99      127.80      4.87 o 
  -3   9   2       82.48       79.73      8.70 o 
  -2   9   2       51.17       62.78      7.72 o 
  -1   9   2       28.64       27.88      4.16 o 
   0   9   2       27.00       34.20      6.92 o 
   1   9   2       14.14        9.27      1.63 o 
   2   9   2      115.75      138.51      5.70 o 
   3   9   2      588.38      600.27     10.06 o 
   4   9   2       84.86       84.75      7.58 o 
   5   9   2       17.56       14.87      2.47 o 
   6   9   2      154.36      160.28     10.14 o 
   7   9   2        0.17        3.46      1.86 o 
   8   9   2      197.35      211.90      7.10 o 
   9   9   2        3.35        4.65      1.59 o 
  -9  10   2       67.17       69.25      6.63 o 
  -8  10   2      224.34      238.71      9.38 o 
  -7  10   2       28.91       19.22      2.84 o 
  -6  10   2        0.38        3.26      1.93 o 
  -5  10   2       12.17       13.38      3.30 o 
  -4  10   2       72.68       65.38      9.53 o 
  -3  10   2        0.27        5.14      2.97 o 
  -2  10   2       49.75       53.42      7.29 o 
  -1  10   2       24.19       32.84      5.30 o 
   0  10   2       73.39       71.89      9.60 o 
   1  10   2        3.79        3.42      1.81 o 
   2  10   2       83.77       69.54     12.30 o 
   3  10   2      138.10      156.54     13.50 o 
   4  10   2        5.73        5.37      3.01 o 
   5  10   2       45.95       43.29      4.09 o 
   6  10   2      147.68      157.66      8.50 o 
   7  10   2      152.28      163.26     10.67 o 
  -6  11   2       23.68       18.02      3.06 o 
  -5  11   2       40.07       23.17      3.87 o 
  -4  11   2       15.17       11.04      2.64 o 
  -3  11   2       82.47       83.06     10.29 o 
  -2  11   2      377.20      429.04      8.89 o 
  -1  11   2        3.16        3.98      2.30 o 
   0  11   2        0.00        4.29      1.91 o 
   1  11   2        4.54        6.92      2.76 o 
   2  11   2       34.27       27.99      6.57 o 
   3  11   2        2.81        4.69      7.36 o 
   4  11   2       58.28       51.41      8.01 o 
   5  11   2       14.35       16.68      3.78 o 
 -16   1   3        1.87        2.99      2.57 o 
 -15   1   3        0.31        3.01      3.29 o 
 -14   1   3      127.48      138.27      9.81 o 
 -13   1   3       20.56       19.63      3.02 o 
 -12   1   3      399.19      412.39     13.23 o 
 -11   1   3      197.17      198.12      9.52 o 
 -10   1   3        3.47        7.74      4.00 o 
  -9   1   3       27.03       19.99      3.63 o 
  -8   1   3      116.90      120.35      8.77 o 
  -7   1   3       40.24       47.97      3.69 o 
  -6   1   3      341.61      350.05      4.58 o 
  -5   1   3        1.27        6.84      0.69 o 
  -4   1   3      298.33      296.01      1.92 o 
  -3   1   3      294.70      295.01      2.21 o 
  -2   1   3     1834.68     1801.20     11.21 o 
  -1   1   3       93.49      101.04      2.15 o 
   0   1   3      204.44      214.39      2.02 o 
   1   1   3       86.58       78.99      1.55 o 
   2   1   3      906.17      954.40      8.14 o 
   3   1   3      143.78      152.23      3.13 o 
   4   1   3      319.89      306.93      3.58 o 
   5   1   3     1243.86     1297.18     13.32 o 
   6   1   3     2026.66     2141.64     30.63 o 
   7   1   3        9.25        5.68      1.30 o 
   8   1   3       15.07       17.57      2.06 o 
   9   1   3       80.11       92.69      4.23 o 
  10   1   3      364.42      332.28      5.88 o 
  11   1   3       35.13       34.30      3.43 o 
  12   1   3       23.39       25.26      2.86 o 
  13   1   3        0.00        3.03      1.52 o 
  14   1   3       76.66       74.82      6.29 o 
 -16   2   3        4.92        4.08      2.35 o 
 -15   2   3      131.42      145.22      8.66 o 
 -14   2   3      196.37      202.99     12.39 o 
 -13   2   3       58.09       56.35      4.86 o 
 -12   2   3       10.37        8.83      2.93 o 
 -11   2   3       24.41       24.24      3.93 o 
 -10   2   3       33.79       46.67      4.98 o 
  -9   2   3        0.31        2.18      2.32 o 
  -8   2   3      341.73      306.38      5.03 o 
  -7   2   3      692.71      737.91      8.67 o 
  -6   2   3      119.70      113.75      2.11 o 
  -5   2   3      176.57      167.24      1.51 o 
  -4   2   3       11.83       14.92      1.18 o 
  -3   2   3      183.73      190.92      1.96 o 
  -2   2   3     6408.24     6782.42    113.13 o 
  -1   2   3     6383.37     6737.68     65.63 o 
   0   2   3     3051.02     3005.08     22.95 o 
   1   2   3       31.09       24.30      2.40 o 
   2   2   3       13.83       10.54      0.99 o 
   3   2   3       71.50       71.20      2.13 o 
   4   2   3      782.04      787.19      8.10 o 
   5   2   3      206.35      215.85      4.29 o 
   6   2   3        9.67       13.21      1.74 o 
   7   2   3      233.59      208.19      5.93 o 
   8   2   3      850.28      786.69      9.82 o 
   9   2   3      355.71      307.69      4.81 o 
  10   2   3       58.66       65.62      3.77 o 
  11   2   3        0.11        3.46      2.12 o 
  12   2   3       17.67       13.92      2.17 o 
  13   2   3        8.49       10.30      1.90 o 
  14   2   3       30.32       20.77      4.09 o 
 -16   3   3        0.04       -0.15      5.14 o 
 -15   3   3       26.11       23.70      5.29 o 
 -14   3   3       65.21       70.23      6.06 o 
 -13   3   3      289.63      304.77     11.76 o 
 -12   3   3        5.50        7.75      2.57 o 
 -11   3   3       13.51       21.60      3.40 o 
 -10   3   3       84.68       77.40      4.68 o 
  -9   3   3      661.81      659.85      8.47 o 
  -8   3   3      483.25      486.25      7.16 o 
  -7   3   3      222.18      203.04      3.43 o 
  -6   3   3       86.93       92.20      2.71 o 
  -5   3   3      205.00      196.83      4.61 o 
  -4   3   3      283.24      282.18      3.81 o 
  -3   3   3      236.83      229.58      4.38 o 
  -2   3   3      826.44      891.43     10.24 o 
  -1   3   3       11.57        7.54      1.55 o 
   0   3   3      401.70      428.42      3.62 o 
   1   3   3       54.86       43.17      2.40 o 
   2   3   3      179.45      184.34      2.39 o 
   3   3   3       65.38       55.80      2.46 o 
   4   3   3        7.15        9.17      1.23 o 
   5   3   3       51.65       54.89      3.86 o 
   6   3   3       52.77       52.59      3.00 o 
   7   3   3      659.12      653.98      9.03 o 
   8   3   3        4.59        2.50      1.18 o 
   9   3   3      170.01      164.62      4.85 o 
  10   3   3        1.09        3.30      1.35 o 
  11   3   3       26.23       26.98      2.94 o 
  12   3   3        0.42        3.23      3.14 o 
  13   3   3       10.03        7.59      2.67 o 
 -15   4   3      110.38       88.98     20.15 o 
 -14   4   3       25.61       23.10      7.36 o 
 -13   4   3      273.07      280.55     11.33 o 
 -12   4   3     1217.56     1260.17     30.45 o 
 -11   4   3      296.86      296.18      9.83 o 
 -10   4   3      350.06      349.36      5.34 o 
  -9   4   3       16.34       17.13      2.02 o 
  -8   4   3      377.58      387.39      5.48 o 
  -7   4   3       43.87       41.08      3.26 o 
  -6   4   3       21.24       21.30      2.01 o 
  -5   4   3      626.60      636.44      7.74 o 
  -4   4   3       82.58       84.31      3.05 o 
  -3   4   3      261.67      274.10      3.34 o 
  -2   4   3      236.50      247.26      4.22 o 
  -1   4   3      102.69       83.26      1.88 o 
   0   4   3       18.12       24.13      2.23 o 
   1   4   3      711.96      722.04      7.52 o 
   2   4   3      115.24      113.78      2.76 o 
   3   4   3        0.58        1.24      0.58 o 
   4   4   3      227.02      223.66      4.10 o 
   5   4   3     1040.00      993.01     11.52 o 
   6   4   3       48.20       47.66      3.73 o 
   7   4   3      457.43      438.79      6.13 o 
   8   4   3       23.73       20.62      2.33 o 
   9   4   3      130.04      120.52      3.96 o 
  10   4   3       56.82       55.34      4.55 o 
  11   4   3      103.77      106.26      5.96 o 
  12   4   3      138.30      157.74      7.13 o 
  13   4   3       13.72        9.54      2.19 o 
 -15   5   3        5.56        3.05      4.77 o 
 -14   5   3        4.19        6.05      6.04 o 
 -13   5   3       28.35       36.37      7.83 o 
 -12   5   3      496.16      496.24     23.01 o 
 -11   5   3      200.20      217.77     14.03 o 
 -10   5   3      265.26      250.69      5.42 o 
  -9   5   3      258.18      246.35      5.98 o 
  -8   5   3      256.65      261.11      7.07 o 
  -7   5   3       20.57       21.30      1.92 o 
  -6   5   3        0.69        2.40      1.11 o 
  -5   5   3      750.56      774.18      9.67 o 
  -4   5   3      131.06      125.19      2.64 o 
  -3   5   3      195.18      211.04      3.58 o 
  -2   5   3      255.75      279.83      3.70 o 
  -1   5   3      242.30      240.90      3.53 o 
   0   5   3       52.75       35.94      2.19 o 
   1   5   3       41.50       45.63      2.23 o 
   2   5   3      171.96      191.64      3.90 o 
   3   5   3        0.65        1.40      0.75 o 
   4   5   3        0.31        1.45      0.76 o 
   5   5   3      103.47      101.12      4.95 o 
   6   5   3     1530.85     1604.49     33.82 o 
   7   5   3        2.23        6.43      2.41 o 
   8   5   3       69.32       59.60      4.42 o 
   9   5   3       76.97       66.27      6.97 o 
  10   5   3      143.70      146.26      9.07 o 
  11   5   3        1.79        2.48      1.38 o 
  12   5   3       31.68       32.27      4.06 o 
 -14   6   3       75.81       73.53     12.95 o 
 -13   6   3       58.45       50.84      8.21 o 
 -12   6   3       77.88       78.41      8.07 o 
 -11   6   3      649.17      674.49     21.46 o 
 -10   6   3        1.05        1.52      1.04 o 
  -9   6   3        1.01        4.00      1.30 o 
  -8   6   3        3.84        4.35      1.40 o 
  -7   6   3      103.10       94.98      3.39 o 
  -6   6   3        5.66        4.98      1.42 o 
  -5   6   3       22.12       26.23      1.92 o 
  -4   6   3     1003.42     1072.28     11.74 o 
  -3   6   3       29.90       31.68      3.08 o 
  -2   6   3        4.80        6.60      1.53 o 
  -1   6   3        9.47       13.32      1.53 o 
   0   6   3       47.81       37.85      2.18 o 
   1   6   3       19.06       17.23      1.91 o 
   2   6   3      110.45      113.01     21.65 o 
   3   6   3       57.64       65.90      6.24 o 
   4   6   3      405.66      394.97      7.27 o 
   5   6   3      412.98      388.60      6.56 o 
   6   6   3       79.25       90.25      5.52 o 
   7   6   3      139.57      139.88      5.10 o 
   8   6   3       48.04       49.59      4.76 o 
   9   6   3      197.59      212.41      7.51 o 
  10   6   3      134.07      137.83     10.07 o 
  11   6   3        3.46        5.03      1.51 o 
  12   6   3        2.49        5.33      2.10 o 
 -13   7   3       90.66       73.91      8.96 o 
 -12   7   3        6.75        6.95      3.41 o 
 -11   7   3        9.54        6.49      2.38 o 
 -10   7   3       51.86       46.75      5.26 o 
  -9   7   3      140.63      125.15      4.36 o 
  -8   7   3      253.32      253.38      8.86 o 
  -7   7   3      211.14      201.85      6.85 o 
  -6   7   3        0.09        3.09      1.28 o 
  -5   7   3      979.82      997.83     12.45 o 
  -4   7   3       14.38       16.93      1.96 o 
  -3   7   3        0.65        2.42      1.32 o 
  -2   7   3      231.31      222.32      4.61 o 
  -1   7   3       47.07       54.34      3.25 o 
   0   7   3        4.50        6.60      1.87 o 
   1   7   3       34.09       47.93      4.97 o 
   2   7   3      437.66      423.45     10.46 o 
   3   7   3        1.76        4.42      2.11 o 
   4   7   3      211.18      211.46      8.52 o 
   5   7   3      748.52      726.26     13.05 o 
   6   7   3       65.63       75.97      9.62 o 
   7   7   3      175.19      169.29      7.11 o 
   8   7   3        2.50        4.16      2.05 o 
   9   7   3       78.30       80.29      6.82 o 
  10   7   3       83.19       67.82      6.73 o 
  11   7   3       15.48        8.67      1.96 o 
 -12   8   3        6.97        7.43      3.56 o 
 -11   8   3      354.68      363.84     12.96 o 
 -10   8   3      126.99      101.26     11.39 o 
  -9   8   3       51.00       51.30      4.38 o 
  -8   8   3       10.93        6.96      1.97 o 
  -7   8   3       84.44       77.50      4.30 o 
  -6   8   3       22.68       24.41      2.63 o 
  -5   8   3      130.21      132.43      5.01 o 
  -4   8   3      274.65      279.02      6.13 o 
  -3   8   3        5.97        7.41      1.67 o 
  -2   8   3       23.86       20.26      2.23 o 
  -1   8   3      300.81      310.25      7.93 o 
   0   8   3      499.32      482.48     10.30 o 
   1   8   3       18.11       12.29      2.29 o 
   2   8   3      210.72      205.00      5.77 o 
   3   8   3       16.54       17.53      2.57 o 
   4   8   3        0.15        3.17      1.85 o 
   5   8   3        0.20        1.71      2.37 o 
   6   8   3       14.50       16.88      2.62 o 
   7   8   3      230.03      207.28     10.94 o 
   8   8   3      171.13      183.45      9.04 o 
   9   8   3        0.04        3.47      1.87 o 
  10   8   3        7.50        6.19      2.18 o 
 -10   9   3       16.59        8.62      2.45 o 
  -9   9   3       71.64       55.05      8.13 o 
  -8   9   3        4.02        4.03      1.70 o 
  -7   9   3        0.36        1.90      1.55 o 
  -6   9   3      244.78      250.36      8.95 o 
  -5   9   3        1.96        4.57      1.50 o 
  -4   9   3        0.07        1.54      1.25 o 
  -3   9   3       33.60       19.47      2.75 o 
  -2   9   3       13.57       16.57      3.77 o 
  -1   9   3      122.53      122.50     26.97 o 
   0   9   3       16.05       12.54      3.18 o 
   1   9   3       91.41       95.51      5.48 o 
   2   9   3       19.93       16.44      2.35 o 
   3   9   3        0.01        3.13      2.43 o 
   4   9   3       32.20       35.67      4.18 o 
   5   9   3       27.19       28.02      5.65 o 
   6   9   3       18.46       16.81      2.78 o 
   7   9   3      115.23      141.27      6.93 o 
   8   9   3        0.18        2.33      1.83 o 
  -8  10   3       21.45       17.26      3.97 o 
  -7  10   3       13.71       12.78      2.20 o 
  -6  10   3      106.94      105.55      8.00 o 
  -5  10   3      178.85      188.12      9.13 o 
  -4  10   3       74.48       74.83      8.43 o 
  -3  10   3       79.93       96.95     12.13 o 
  -2  10   3      127.26      137.36     16.27 o 
  -1  10   3       91.06      105.94      9.12 o 
   0  10   3      307.69      310.96     21.35 o 
   1  10   3       50.06       46.20      6.75 o 
   2  10   3       14.83       10.98      3.32 o 
   3  10   3      106.51      109.19      9.01 o 
   4  10   3        0.63        2.88      1.32 o 
   5  10   3        0.38        1.65      1.82 o 
   6  10   3       87.39      100.38      7.53 o 
  -5  11   3      238.50      263.69     15.32 o 
  -4  11   3       73.13       64.88     12.89 o 
  -3  11   3      262.27      292.85     13.18 o 
  -2  11   3        1.35        0.45      2.67 o 
  -1  11   3       49.02       54.46      8.96 o 
   0  11   3      107.21      163.56     16.15 o 
   1  11   3       62.04       58.48      8.72 o 
   2  11   3       64.95       79.28      8.66 o 
   3  11   3       78.34       91.91     14.45 o 
 -16   0   4        8.39        7.06      3.83 o 
 -15   0   4      260.71      272.24     19.15 o 
 -14   0   4        8.99       11.84      5.29 o 
 -13   0   4      143.69      155.30     25.64 o 
 -12   0   4      159.90      150.84     10.00 o 
 -11   0   4      375.39      398.74     12.52 o 
 -10   0   4       63.68       62.24      6.28 o 
  -9   0   4      636.85      682.38     18.52 o 
  -8   0   4     1520.54     1685.71     48.89 o 
  -7   0   4     1107.83     1129.79     28.01 o 
  -6   0   4       42.33       46.44      5.85 o 
  -5   0   4      562.99      599.13      7.62 o 
  -4   0   4     1513.53     1497.92     11.51 o 
  -3   0   4     6603.11     6852.69     59.62 o 
  -2   0   4      151.36      107.27      3.02 o 
  -1   0   4      434.87      401.98     10.84 o 
   0   0   4      689.54      697.99     16.95 o 
   1   0   4      266.78      241.23     10.91 o 
   2   0   4      872.90      869.02     11.22 o 
   3   0   4      535.67      554.88      8.24 o 
   4   0   4      392.65      436.31      9.87 o 
   5   0   4      259.65      263.40      5.89 o 
   6   0   4       24.64       32.12      4.25 o 
   7   0   4       27.88       26.62      3.40 o 
   8   0   4      742.84      717.40     12.72 o 
   9   0   4      444.58      504.49      9.97 o 
  10   0   4      858.51      848.10     12.52 o 
  11   0   4      525.28      533.39      9.86 o 
  12   0   4       59.14       67.00      5.15 o 
  13   0   4        0.08        2.61      2.29 o 
 -16   1   4        0.56        2.99      2.21 o 
 -15   1   4      141.24      136.85      8.21 o 
 -14   1   4      688.80      735.95     16.06 o 
 -13   1   4       40.38       42.36      7.21 o 
 -12   1   4        0.14        3.39      2.80 o 
 -11   1   4       44.44       37.93      4.17 o 
 -10   1   4       65.40       78.90      5.17 o 
  -9   1   4        0.09        0.82      1.88 o 
  -8   1   4      104.65      112.35      6.83 o 
  -7   1   4        0.03        5.30      2.81 o 
  -6   1   4       15.41       19.05      0.84 o 
  -5   1   4     2046.76     2242.04     21.00 o 
  -4   1   4     1001.13     1013.00      6.89 o 
  -3   1   4      899.11      927.36      6.82 o 
  -2   1   4       38.48       41.46      1.92 o 
  -1   1   4       31.12       38.85      2.08 o 
   0   1   4       39.07       40.30      3.51 o 
   1   1   4      130.20      128.86      2.17 o 
   2   1   4      112.90      133.84      4.87 o 
   3   1   4     2445.64     2495.86     31.03 o 
   4   1   4       26.37       24.37      2.09 o 
   5   1   4       19.35       15.86      1.80 o 
   6   1   4       73.23       70.17      3.14 o 
   7   1   4       23.38       33.19      2.56 o 
   8   1   4      479.58      471.86      6.98 o 
   9   1   4      374.81      365.43      5.80 o 
  10   1   4      100.79      107.02      5.20 o 
  11   1   4        4.83        5.37      1.39 o 
  12   1   4      117.69      115.65      5.25 o 
  13   1   4      131.12      124.16      6.23 o 
 -16   2   4       42.87       39.97     10.78 o 
 -15   2   4       96.01       81.32      7.27 o 
 -14   2   4       82.10       92.47      6.06 o 
 -13   2   4       24.66       27.42      4.28 o 
 -12   2   4       30.38       30.00      4.91 o 
 -11   2   4      145.83      130.36      7.01 o 
 -10   2   4       36.99       36.30      5.18 o 
  -9   2   4       29.07       29.34      4.66 o 
  -8   2   4        0.03        0.54      0.75 o 
  -7   2   4      571.19      551.67      6.10 o 
  -6   2   4        8.76       12.59      1.44 o 
  -5   2   4      197.90      199.06      2.55 o 
  -4   2   4     2495.04     2676.83     29.17 o 
  -3   2   4       19.59       15.27      1.55 o 
  -2   2   4       41.53       42.84      3.24 o 
  -1   2   4      260.57      261.19      4.50 o 
   0   2   4        3.33        7.04      1.51 o 
   1   2   4       41.47       41.07      3.67 o 
   2   2   4      628.11      680.46      9.90 o 
   3   2   4      353.16      385.94      5.84 o 
   4   2   4       66.69       63.49      3.34 o 
   5   2   4      323.75      322.95      4.48 o 
   6   2   4        0.68        2.61      0.98 o 
   7   2   4        0.07        3.56      0.91 o 
   8   2   4       59.69       68.98      2.94 o 
   9   2   4      124.97      102.48      3.58 o 
  10   2   4       45.29       47.09      3.96 o 
  11   2   4        0.68        1.77      1.25 o 
  12   2   4        0.16        1.22      1.21 o 
  13   2   4      116.15       90.53      8.51 o 
 -15   3   4      106.00      105.97      9.71 o 
 -14   3   4      147.96      166.61     12.34 o 
 -13   3   4      333.77      357.38     13.61 o 
 -12   3   4      101.04      100.35     16.41 o 
 -11   3   4        2.16        5.38      2.57 o 
 -10   3   4      282.21      276.79      6.95 o 
  -9   3   4        1.66        1.98      2.05 o 
  -8   3   4      390.80      370.77      8.82 o 
  -7   3   4      174.51      165.69      3.61 o 
  -6   3   4        1.60        1.86      1.30 o 
  -5   3   4        8.12        6.26      1.38 o 
  -4   3   4      190.47      177.03      3.18 o 
  -3   3   4      101.11      102.64      2.86 o 
  -2   3   4      287.46      301.88      4.56 o 
  -1   3   4       11.72       16.96      1.73 o 
   0   3   4      539.73      562.47      8.55 o 
   1   3   4       25.09       41.92      3.65 o 
   2   3   4      772.27      752.81      8.36 o 
   3   3   4     1437.43     1437.61     15.07 o 
   4   3   4      481.22      474.59      6.73 o 
   5   3   4        2.94        6.40      1.35 o 
   6   3   4      473.87      457.74      9.37 o 
   7   3   4       94.17      100.15      4.37 o 
   8   3   4        5.15        8.04      1.39 o 
   9   3   4       63.30       61.19      5.30 o 
  10   3   4        6.49        5.07      1.53 o 
  11   3   4       33.68       29.17      2.86 o 
  12   3   4       28.75       21.70      3.12 o 
 -15   4   4       10.56       23.42      7.37 o 
 -14   4   4       30.33       31.90      5.16 o 
 -13   4   4      128.27      138.21      9.16 o 
 -12   4   4       40.32       39.87      9.66 o 
 -11   4   4        5.69        4.36      3.85 o 
 -10   4   4       43.34       43.26      5.23 o 
  -9   4   4      135.72      132.77      3.24 o 
  -8   4   4       84.55       79.04      3.97 o 
  -7   4   4      715.86      741.73     10.11 o 
  -6   4   4      100.89       89.12      3.96 o 
  -5   4   4       16.41       14.56      1.73 o 
  -4   4   4       30.30       27.78      2.28 o 
  -3   4   4      201.38      219.37      3.39 o 
  -2   4   4      436.72      480.63      8.66 o 
  -1   4   4      440.40      458.59      5.52 o 
   0   4   4       86.98      112.50      5.71 o 
   1   4   4      106.93      124.86      2.92 o 
   2   4   4        8.71        5.57      1.44 o 
   3   4   4       69.64       64.30      3.27 o 
   4   4   4       33.23       24.26      3.52 o 
   5   4   4      891.28      891.71     12.19 o 
   6   4   4        2.41       -0.15      1.41 o 
   7   4   4       96.14       90.40      5.01 o 
   8   4   4       59.41       65.67      3.87 o 
   9   4   4       50.96       52.05      4.17 o 
  10   4   4       48.75       43.24      4.31 o 
  11   4   4       15.65       12.83      2.04 o 
  12   4   4       19.09       17.28      2.82 o 
 -14   5   4       81.90       92.61      8.42 o 
 -13   5   4       50.58       47.08     10.39 o 
 -12   5   4        0.90        2.44      3.73 o 
 -11   5   4        2.31        2.07      2.57 o 
 -10   5   4      143.98      136.31      5.13 o 
  -9   5   4      282.45      275.14      7.48 o 
  -8   5   4      163.21      163.54      4.26 o 
  -7   5   4       60.26       57.86      4.08 o 
  -6   5   4       59.09       59.98      4.51 o 
  -5   5   4        4.09        8.02      1.55 o 
  -4   5   4       25.84       26.35      3.48 o 
  -3   5   4       33.67       39.96      2.55 o 
  -2   5   4      103.02       94.01      3.16 o 
  -1   5   4     1148.78     1211.39     14.95 o 
   0   5   4      287.63      287.83      4.87 o 
   1   5   4       38.96       36.29      3.42 o 
   2   5   4       20.28       14.52      1.80 o 
   3   5   4        3.88        2.20      1.33 o 
   4   5   4      508.48      525.05      6.83 o 
   5   5   4       20.27       19.49      3.01 o 
   6   5   4      236.32      223.63      5.02 o 
   7   5   4        4.17        4.73      1.68 o 
   8   5   4      105.57       96.80      6.13 o 
   9   5   4       12.16        8.07      1.63 o 
  10   5   4      310.71      346.50     10.97 o 
  11   5   4        6.54       12.43      2.82 o 
 -14   6   4        7.45        6.88      2.40 o 
 -13   6   4        3.02        6.42      2.95 o 
 -12   6   4       81.10       79.04     13.09 o 
 -11   6   4      166.58      171.61      8.27 o 
 -10   6   4        8.25        5.18      2.04 o 
  -9   6   4        1.66        1.20      0.94 o 
  -8   6   4       74.82       72.79      4.11 o 
  -7   6   4      410.86      423.63      8.32 o 
  -6   6   4      147.09      131.60      3.43 o 
  -5   6   4       92.81       88.49      4.35 o 
  -4   6   4      598.75      607.29      8.28 o 
  -3   6   4      296.32      297.35      5.03 o 
  -2   6   4        9.79       14.12      1.48 o 
  -1   6   4        4.47        5.95      1.18 o 
   0   6   4        3.74        6.22      1.07 o 
   1   6   4      708.53      707.87     10.82 o 
   2   6   4      528.39      527.13      7.43 o 
   3   6   4      127.87      132.34      3.38 o 
   4   6   4       36.65       42.82      4.21 o 
   5   6   4        4.39        4.64      1.46 o 
   6   6   4       59.85       63.31      6.24 o 
   7   6   4       16.85       21.45      3.42 o 
   8   6   4       29.08       26.89      3.21 o 
   9   6   4        0.33        4.01      1.70 o 
  10   6   4       75.13       82.38      8.35 o 
  11   6   4       23.23       27.59      3.66 o 
 -13   7   4       13.51       11.37      3.00 o 
 -12   7   4        7.85        9.45      2.89 o 
 -11   7   4       20.61       21.68      4.37 o 
 -10   7   4        0.72        2.85      1.89 o 
  -9   7   4       21.21       22.03      2.93 o 
  -8   7   4        0.00        2.53      1.10 o 
  -7   7   4       19.74       17.26      2.00 o 
  -6   7   4       28.28       21.89      2.56 o 
  -5   7   4      199.68      226.09      5.61 o 
  -4   7   4        0.40        3.77      0.99 o 
  -3   7   4       21.57       24.20      2.52 o 
  -2   7   4      291.30      282.67      5.13 o 
  -1   7   4        0.12        3.66      1.43 o 
   0   7   4        0.81        1.80      1.23 o 
   1   7   4        2.41        2.53      1.39 o 
   2   7   4       62.57       63.58      5.18 o 
   3   7   4       74.58       78.69      5.79 o 
   4   7   4      235.62      244.42      5.90 o 
   5   7   4       14.18       14.33      2.27 o 
   6   7   4       31.00       33.44      3.65 o 
   7   7   4       74.25       62.81      6.78 o 
   8   7   4       69.77       64.64      7.48 o 
   9   7   4        3.55        3.09      2.15 o 
  10   7   4      220.86      239.74     11.33 o 
 -12   8   4       38.24       33.97      5.49 o 
 -11   8   4        7.41       11.19      3.74 o 
 -10   8   4        7.42        5.39      2.75 o 
  -9   8   4       31.84       23.42      4.03 o 
  -8   8   4        7.35        5.94      1.48 o 
  -7   8   4       41.24       41.28      3.83 o 
  -6   8   4      105.62      104.39      7.19 o 
  -5   8   4      114.30       93.97     10.40 o 
  -4   8   4      339.13      326.16      8.07 o 
  -3   8   4       88.27       74.08      5.63 o 
  -2   8   4      246.78      246.26      4.74 o 
  -1   8   4      242.60      269.23      7.08 o 
   0   8   4       30.31       34.03      4.07 o 
   1   8   4      304.14      282.75     19.33 o 
   2   8   4        3.43        4.02      2.22 o 
   3   8   4       21.21       22.73      3.32 o 
   4   8   4       23.10       25.21      4.13 o 
   5   8   4      699.06      750.38     10.36 o 
   6   8   4       40.67       35.00      4.62 o 
   7   8   4        5.24        8.29      3.08 o 
   8   8   4       82.40       74.58      8.23 o 
 -10   9   4       36.82       62.80     15.84 o 
  -9   9   4      118.83      126.81     19.54 o 
  -8   9   4        0.02        4.60      1.54 o 
  -7   9   4       65.87       64.34      9.57 o 
  -6   9   4      220.67      193.92      6.52 o 
  -5   9   4      162.20      156.88      5.19 o 
  -4   9   4       53.18       47.25      9.32 o 
  -3   9   4       97.59       98.91     10.42 o 
  -2   9   4       67.13       55.38     10.72 o 
  -1   9   4      166.31      205.00      9.58 o 
   0   9   4      213.34      215.76      9.49 o 
   1   9   4        0.22        2.12      1.20 o 
   2   9   4       96.86      102.90      8.78 o 
   3   9   4       63.22       73.59      7.25 o 
   4   9   4       19.00       16.90      2.32 o 
   5   9   4       11.30       11.78      4.87 o 
   6   9   4      330.16      341.52     10.78 o 
   7   9   4       39.55       41.24      4.69 o 
  -8  10   4      103.40       86.01     17.57 o 
  -7  10   4       12.20        8.11      3.75 o 
  -6  10   4        0.02        0.96      2.36 o 
  -5  10   4        1.46        2.42      1.57 o 
  -4  10   4        5.99        5.75      3.17 o 
  -3  10   4       21.46       24.62      6.06 o 
  -2  10   4       40.07       43.38      6.21 o 
  -1  10   4      249.35      270.55     14.51 o 
   0  10   4      147.24      157.72     11.89 o 
   1  10   4       49.80       62.41      7.42 o 
   2  10   4        2.37        6.88      2.94 o 
   3  10   4        0.12        5.38      2.77 o 
   4  10   4       89.69       72.95      9.11 o 
   5  10   4        2.05        2.45      1.85 o 
  -4  11   4        0.81        0.24      4.67 o 
  -3  11   4        0.00        3.02      2.86 o 
  -2  11   4        0.02        5.20      1.81 o 
  -1  11   4        1.78        2.34      3.93 o 
   0  11   4        1.98        5.87      3.51 o 
   1  11   4       37.64       43.06      5.94 o 
 -16   1   5      151.35      149.58      9.19 o 
 -15   1   5       16.19       16.80      3.79 o 
 -14   1   5        0.57        1.19      2.40 o 
 -13   1   5        8.56        7.96      2.77 o 
 -12   1   5       26.89       27.28      4.00 o 
 -11   1   5       19.67       17.88      3.39 o 
 -10   1   5       33.66       34.50      4.06 o 
  -9   1   5       45.02       36.29      4.00 o 
  -8   1   5      454.84      475.04     14.36 o 
  -7   1   5      147.15      143.72      5.72 o 
  -6   1   5       11.42       13.36      1.02 o 
  -5   1   5     1017.74      999.41     13.66 o 
  -4   1   5      185.40      181.58      3.38 o 
  -3   1   5      684.35      670.09      8.33 o 
  -2   1   5      507.15      518.29      6.71 o 
  -1   1   5        3.11        2.79      1.06 o 
   0   1   5      181.55      206.37      4.43 o 
   1   1   5      177.39      180.76      7.16 o 
   2   1   5        4.96        6.88      1.74 o 
   3   1   5      263.32      267.68      4.91 o 
   4   1   5      176.77      179.58      3.45 o 
   5   1   5        0.08        2.68      1.54 o 
   6   1   5       54.84       45.73      3.19 o 
   7   1   5      321.03      292.70      5.20 o 
   8   1   5       11.05       12.42      1.81 o 
   9   1   5       19.48       18.14      3.06 o 
  10   1   5       36.31       42.42      4.02 o 
  11   1   5       41.00       36.09      3.24 o 
  12   1   5      123.27      131.46      5.89 o 
 -15   2   5      173.16      159.63     11.24 o 
 -14   2   5        5.96        5.23      2.86 o 
 -13   2   5        3.82        2.73      3.22 o 
 -12   2   5        1.18       -0.36      3.12 o 
 -11   2   5      509.66      523.33     14.08 o 
 -10   2   5      347.03      366.51      8.18 o 
  -9   2   5       76.49       71.61      7.31 o 
  -8   2   5      272.20      258.81      6.70 o 
  -7   2   5      174.31      168.42      2.25 o 
  -6   2   5      713.05      658.68      7.51 o 
  -5   2   5       37.44       32.89      3.19 o 
  -4   2   5     1522.11     1639.40     18.48 o 
  -3   2   5       10.23       12.26      1.73 o 
  -2   2   5        1.19        3.96      1.12 o 
  -1   2   5      325.33      338.70      4.94 o 
   0   2   5      481.74      464.93      7.79 o 
   1   2   5        5.13        6.80      1.60 o 
   2   2   5       23.82       28.49      3.03 o 
   3   2   5        1.14        3.83      1.37 o 
   4   2   5       36.01       37.35      3.49 o 
   5   2   5      295.22      299.32      5.51 o 
   6   2   5      509.15      484.19      6.21 o 
   7   2   5      549.79      517.83      9.02 o 
   8   2   5       79.28       88.77      3.82 o 
   9   2   5       76.57       82.36      5.08 o 
  10   2   5       14.51       16.26      2.18 o 
  11   2   5        1.40        5.35      1.37 o 
  12   2   5      106.05      139.14      6.40 o 
 -15   3   5        3.00        3.93      3.01 o 
 -14   3   5        0.23       -2.92      4.19 o 
 -13   3   5       71.51       77.26     11.35 o 
 -12   3   5      252.10      258.80     12.57 o 
 -11   3   5      376.31      391.25      9.43 o 
 -10   3   5      215.86      226.31     18.82 o 
  -9   3   5        3.87       -2.36      2.81 o 
  -8   3   5      105.75      104.30      2.73 o 
  -7   3   5       23.37       24.44      2.00 o 
  -6   3   5       15.16       21.94      2.13 o 
  -5   3   5       59.10       68.95      4.11 o 
  -4   3   5       99.20      111.32      3.22 o 
  -3   3   5      242.95      242.04      4.83 o 
  -2   3   5      533.84      571.81      7.70 o 
  -1   3   5     1768.77     1823.54     20.56 o 
   0   3   5      564.03      568.39      8.52 o 
   1   3   5       89.44       99.15      3.25 o 
   2   3   5       15.38       15.07      2.44 o 
   3   3   5      347.91      347.72      6.18 o 
   4   3   5        0.32        2.36      1.44 o 
   5   3   5       20.11       20.22      2.23 o 
   6   3   5     1119.04     1140.95     16.72 o 
   7   3   5        4.67        5.41      1.35 o 
   8   3   5      188.64      179.93      4.69 o 
   9   3   5      133.38      123.65      4.86 o 
  10   3   5        0.67        4.47      1.53 o 
  11   3   5        4.01        3.36      1.68 o 
 -15   4   5       11.93        9.03      4.91 o 
 -14   4   5       29.92       30.42      9.87 o 
 -13   4   5       79.32       71.67      7.74 o 
 -12   4   5       13.99       12.17      3.14 o 
 -11   4   5       75.41       84.38      6.13 o 
 -10   4   5      657.80      671.92     13.78 o 
  -9   4   5      876.96      915.19     22.58 o 
  -8   4   5      300.74      286.96      4.55 o 
  -7   4   5       85.91       91.33      3.26 o 
  -6   4   5      590.02      579.13      8.66 o 
  -5   4   5      599.04      577.77      7.91 o 
  -4   4   5      745.47      774.21     10.29 o 
  -3   4   5        4.91        3.53      1.00 o 
  -2   4   5        9.79       13.43      1.44 o 
  -1   4   5       15.40       22.90      2.33 o 
   0   4   5       31.60       37.57      3.80 o 
   1   4   5       37.71       45.51      3.77 o 
   2   4   5      119.78      108.40      4.81 o 
   3   4   5       61.88       63.31      3.78 o 
   4   4   5        7.56        6.38      1.71 o 
   5   4   5        2.23        2.25      1.26 o 
   6   4   5       38.29       41.86      3.48 o 
   7   4   5        5.59        7.87      1.47 o 
   8   4   5       81.78       73.96      7.62 o 
   9   4   5       40.30       34.43      4.38 o 
  10   4   5       46.26       40.10      4.35 o 
  11   4   5        1.54        1.50      1.87 o 
 -14   5   5      239.86      255.11     14.25 o 
 -13   5   5      164.82      161.18     30.78 o 
 -12   5   5       16.04       12.92      5.11 o 
 -11   5   5      130.02      129.96      9.56 o 
 -10   5   5       37.37       45.28      3.95 o 
  -9   5   5        9.68        4.67      2.92 o 
  -8   5   5      346.73      347.15      6.69 o 
  -7   5   5      185.84      189.50      5.55 o 
  -6   5   5       28.36       27.70      2.05 o 
  -5   5   5      252.05      284.16      4.65 o 
  -4   5   5      438.33      450.40      6.14 o 
  -3   5   5      187.66      191.72      3.44 o 
  -2   5   5       68.87       75.88      3.54 o 
  -1   5   5      424.91      433.40      7.45 o 
   0   5   5      400.95      389.58      6.70 o 
   1   5   5       92.60      100.36      5.42 o 
   2   5   5       62.22       63.72      4.72 o 
   3   5   5     1607.82     1677.19     23.04 o 
   4   5   5        0.90        3.27      1.30 o 
   5   5   5        0.66       -0.40      1.34 o 
   6   5   5      270.04      262.35      6.83 o 
   7   5   5      131.35      122.36      6.87 o 
   8   5   5        3.06        3.52      2.97 o 
   9   5   5       52.24       59.76      5.36 o 
  10   5   5       90.31       90.06     10.45 o 
 -13   6   5        0.01        0.46      3.88 o 
 -12   6   5      251.57      240.27     14.09 o 
 -11   6   5       69.35       64.52      7.74 o 
 -10   6   5       44.20       46.58      5.46 o 
  -9   6   5       30.79       37.87      2.88 o 
  -8   6   5       29.19       29.92      2.75 o 
  -7   6   5      772.07      823.57     10.35 o 
  -6   6   5       36.22       39.92      2.80 o 
  -5   6   5       13.79       17.29      1.72 o 
  -4   6   5        5.31        7.15      1.39 o 
  -3   6   5       24.30       22.17      2.16 o 
  -2   6   5       11.81       17.60      2.35 o 
  -1   6   5        0.11        2.89      1.63 o 
   0   6   5        0.86        3.26      1.50 o 
   1   6   5       32.49       37.25      3.52 o 
   2   6   5        4.62        3.74      1.46 o 
   3   6   5        7.85       10.27      2.47 o 
   4   6   5      247.01      273.37      7.14 o 
   5   6   5       19.58       19.48      2.45 o 
   6   6   5        1.45        4.90      1.38 o 
   7   6   5        6.85        9.48      2.29 o 
   8   6   5        9.01       12.18      2.07 o 
   9   6   5        1.89        3.21      2.36 o 
 -12   7   5      143.17      136.31     12.16 o 
 -11   7   5       90.82       88.71     10.21 o 
 -10   7   5       71.73       70.64      9.22 o 
  -9   7   5        7.80        4.32      2.41 o 
  -8   7   5      181.52      172.15      6.47 o 
  -7   7   5        8.83       14.00      4.01 o 
  -6   7   5      123.56      122.67      4.45 o 
  -5   7   5        5.32        4.63      1.29 o 
  -4   7   5        0.93        0.81      0.99 o 
  -3   7   5       18.00       19.41      3.39 o 
  -2   7   5       11.83       17.25      1.55 o 
  -1   7   5      560.56      543.23     10.92 o 
   0   7   5      254.67      252.59      7.63 o 
   1   7   5      402.53      414.28      8.32 o 
   2   7   5       62.42       64.64      4.52 o 
   3   7   5      129.39      133.09      9.84 o 
   4   7   5       10.87        7.51      2.59 o 
   5   7   5        3.98        1.70      1.56 o 
   6   7   5      102.93       95.42      8.00 o 
   7   7   5      188.92      180.82      7.99 o 
   8   7   5      115.29      107.59      7.10 o 
 -11   8   5        1.65        5.21      2.95 o 
 -10   8   5      108.56      122.97     28.98 o 
  -9   8   5       79.90      110.42     27.35 o 
  -8   8   5       96.22       77.84     13.36 o 
  -7   8   5      156.57      148.47      9.70 o 
  -6   8   5        6.24        4.96      2.34 o 
  -5   8   5        0.02        3.39      4.15 o 
  -4   8   5      117.63      116.24      4.20 o 
  -3   8   5      222.91      244.63      4.79 o 
  -2   8   5       15.64       18.56      2.53 o 
  -1   8   5       87.12       91.53      6.12 o 
   0   8   5      216.22      208.80     12.69 o 
   1   8   5       31.00       31.23      4.26 o 
   2   8   5       19.58       17.12      3.10 o 
   3   8   5       23.06       21.55      3.32 o 
   4   8   5       43.31       33.06      4.11 o 
   5   8   5       50.24       51.00      6.85 o 
   6   8   5        8.70       12.32      2.50 o 
   7   8   5       31.04       33.97      3.58 o 
  -9   9   5        3.21        2.30      4.09 o 
  -8   9   5        7.64        4.15      2.74 o 
  -7   9   5        1.25        3.80      1.72 o 
  -6   9   5        2.88        1.23      2.40 o 
  -5   9   5        2.58        5.94      2.13 o 
  -4   9   5       54.90       58.66      6.32 o 
  -3   9   5      100.66      110.27      6.87 o 
  -2   9   5      169.06      160.29      8.07 o 
  -1   9   5      179.26      186.60     12.24 o 
   0   9   5       15.88       12.28      2.37 o 
   1   9   5        0.87        2.72      1.82 o 
   2   9   5        0.30        3.49      3.26 o 
   3   9   5        1.66        5.32      2.44 o 
   4   9   5       63.36       66.53      6.28 o 
   5   9   5        2.18        3.76      1.60 o 
  -7  10   5      100.82       74.39     17.05 o 
  -6  10   5        0.78        0.26      2.19 o 
  -5  10   5        3.42        5.82      2.24 o 
  -4  10   5        9.25       13.85      4.61 o 
  -3  10   5      162.30      200.29     17.18 o 
  -2  10   5        3.38        5.44      2.82 o 
  -1  10   5       82.45       80.40     11.32 o 
   0  10   5      170.20      205.74      9.82 o 
   1  10   5       18.16       13.56      4.20 o 
   2  10   5      101.52      111.25      9.79 o 
   3  10   5       30.65       26.56      5.56 o 
 -15   0   6      739.95      752.58     13.58 o 
 -14   0   6       64.95       59.57     16.96 o 
 -13   0   6        1.23        0.88      4.51 o 
 -12   0   6      128.42      135.26     12.96 o 
 -11   0   6       38.40       33.30      6.22 o 
 -10   0   6       34.66       30.22      5.71 o 
  -9   0   6        9.43        6.07      4.54 o 
  -8   0   6        0.02        2.90      4.95 o 
  -7   0   6      475.41      471.84     24.63 o 
  -6   0   6     1021.37     1139.30     50.16 o 
  -5   0   6       12.15       14.74      2.84 o 
  -4   0   6      788.03      777.37     50.12 o 
  -3   0   6     1288.36     1399.94     26.62 o 
  -2   0   6     1018.64     1163.25     23.07 o 
  -1   0   6      743.25      771.14     18.97 o 
   0   0   6     1621.10     1666.27     37.09 o 
   1   0   6      276.80      315.83      7.97 o 
   2   0   6      431.48      400.73      8.63 o 
   3   0   6        0.61       -2.50      2.88 o 
   4   0   6       55.20       63.82      5.21 o 
   5   0   6        2.95        1.51      0.80 o 
   6   0   6       73.02       70.71      6.56 o 
   7   0   6      113.17      116.27      6.36 o 
   8   0   6      366.83      343.48     11.94 o 
   9   0   6       69.49       66.33      7.76 o 
  10   0   6       52.51       67.50      9.79 o 
  11   0   6       38.47       27.50      7.27 o 
 -15   1   6        0.01       -0.62      5.15 o 
 -14   1   6       41.12       44.70      5.60 o 
 -13   1   6        5.49       11.33      3.60 o 
 -12   1   6      226.95      213.08     10.97 o 
 -11   1   6       46.61       43.57      4.61 o 
 -10   1   6       12.62        2.03      4.24 o 
  -9   1   6      179.11      186.74      5.86 o 
  -8   1   6       26.69       29.92      4.35 o 
  -7   1   6       24.76       20.64      3.07 o 
  -6   1   6     1321.22     1360.57     16.40 o 
  -5   1   6      189.51      192.71      4.22 o 
  -4   1   6       15.86       14.69      2.13 o 
  -3   1   6      146.02      138.62      6.16 o 
  -2   1   6      184.94      175.89      4.62 o 
  -1   1   6      154.49      139.82      6.75 o 
   0   1   6      135.22      127.84      7.81 o 
   1   1   6        7.98        7.73      1.55 o 
   2   1   6      307.22      345.31      7.82 o 
   3   1   6      439.74      447.28      8.39 o 
   4   1   6       59.94       62.76      4.90 o 
   5   1   6       28.38       24.69      2.41 o 
   6   1   6      191.14      180.10      5.02 o 
   7   1   6        0.20        2.55      1.43 o 
   8   1   6       12.02        7.30      1.47 o 
   9   1   6        0.29        1.32      2.14 o 
  10   1   6      124.19      136.85      5.10 o 
  11   1   6        4.67        7.25      2.04 o 
 -15   2   6       32.17       27.42      5.17 o 
 -14   2   6       45.16       42.30      8.32 o 
 -13   2   6       61.40       61.29      8.18 o 
 -12   2   6        4.00       10.92      5.54 o 
 -11   2   6      116.23      107.44      6.47 o 
 -10   2   6       60.83       60.91      4.62 o 
  -9   2   6        0.57        0.73      3.52 o 
  -8   2   6       40.70       48.74      4.64 o 
  -7   2   6      505.60      514.86     12.09 o 
  -6   2   6        0.83        0.90      1.22 o 
  -5   2   6        1.46        1.57      0.80 o 
  -4   2   6       70.67       78.99      3.47 o 
  -3   2   6       13.63       11.34      1.74 o 
  -2   2   6      164.75      171.40      4.34 o 
  -1   2   6       18.98       15.26      2.31 o 
   0   2   6       65.11       79.64      4.47 o 
   1   2   6       23.45       25.34      2.52 o 
   2   2   6       17.45       23.75      2.78 o 
   3   2   6       14.13       15.90      2.52 o 
   4   2   6      333.19      335.77      4.74 o 
   5   2   6        6.02       10.24      1.61 o 
   6   2   6       54.78       50.06      4.68 o 
   7   2   6       18.10       19.58      2.06 o 
   8   2   6        4.86        5.68      1.31 o 
   9   2   6       10.48       13.70      1.70 o 
  10   2   6      210.86      215.59      6.05 o 
 -15   3   6        0.69        8.06      3.30 o 
 -14   3   6       27.45       33.56      4.54 o 
 -13   3   6      356.46      363.85     21.97 o 
 -12   3   6       19.30       22.89      6.31 o 
 -11   3   6       55.82       57.57      6.51 o 
 -10   3   6       90.12       85.74      5.94 o 
  -9   3   6       61.60       52.40      3.95 o 
  -8   3   6        2.95        2.88      1.53 o 
  -7   3   6      164.19      158.19      3.47 o 
  -6   3   6      306.44      279.42      4.83 o 
  -5   3   6      315.49      325.13      5.76 o 
  -4   3   6      265.54      289.42      5.17 o 
  -3   3   6      127.12      120.75      3.51 o 
  -2   3   6      980.24     1011.21     13.18 o 
  -1   3   6      171.46      154.66      5.12 o 
   0   3   6        6.16        5.60      1.46 o 
   1   3   6       49.73       55.36      3.97 o 
   2   3   6       40.21       42.25      4.19 o 
   3   3   6      270.48      288.35      7.30 o 
   4   3   6      567.25      540.71      9.32 o 
   5   3   6      333.62      327.47      5.59 o 
   6   3   6        2.13        4.52      1.23 o 
   7   3   6        2.64        5.00      1.31 o 
   8   3   6        0.77        1.52      1.70 o 
   9   3   6        4.65        3.57      1.27 o 
  10   3   6        6.55        6.14      2.13 o 
 -14   4   6        1.29        1.45      3.30 o 
 -13   4   6        2.47        2.72      2.31 o 
 -12   4   6       12.35       10.16      2.76 o 
 -11   4   6        7.16       10.16      4.19 o 
 -10   4   6      105.00      118.39     13.80 o 
  -9   4   6       55.27       53.03      5.55 o 
  -8   4   6        0.00        3.41      2.70 o 
  -7   4   6        0.14        2.51      1.71 o 
  -6   4   6       17.32       15.14      2.26 o 
  -5   4   6       80.18       77.20      3.69 o 
  -4   4   6      407.40      435.25      7.68 o 
  -3   4   6        1.92        2.55      0.91 o 
  -2   4   6      367.07      392.18      6.78 o 
  -1   4   6      114.41      122.00      6.41 o 
   0   4   6       72.87       73.99      4.30 o 
   1   4   6        0.13        0.62      1.53 o 
   2   4   6      649.87      668.17      9.91 o 
   3   4   6       89.82       92.30      4.44 o 
   4   4   6      292.41      295.89      5.92 o 
   5   4   6      159.59      169.40      6.10 o 
   6   4   6        1.45        4.46      1.78 o 
   7   4   6       16.92       19.87      2.13 o 
   8   4   6       15.33       11.02      2.13 o 
   9   4   6      136.78      149.00      4.97 o 
  10   4   6        1.43        5.51      2.25 o 
 -14   5   6       16.02        8.92      5.00 o 
 -13   5   6       12.48       11.40      6.07 o 
 -12   5   6        4.43        7.46      4.68 o 
 -11   5   6        5.52        3.49      3.01 o 
 -10   5   6       19.59       16.32      4.56 o 
  -9   5   6       90.07       93.46      7.16 o 
  -8   5   6       53.43       51.83      4.52 o 
  -7   5   6      478.32      470.84      7.03 o 
  -6   5   6      214.33      206.64      5.96 o 
  -5   5   6      358.13      360.44      4.93 o 
  -4   5   6        0.16        3.54      1.06 o 
  -3   5   6       43.74       38.17      2.95 o 
  -2   5   6        0.73        2.54      1.34 o 
  -1   5   6      197.67      191.32      4.49 o 
   0   5   6        1.28        2.36      1.48 o 
   1   5   6      168.02      177.42      5.40 o 
   2   5   6      362.28      382.97      7.69 o 
   3   5   6       91.96       88.73      4.99 o 
   4   5   6       18.66       21.28      2.68 o 
   5   5   6        8.30        7.77      1.89 o 
   6   5   6      127.75      117.78      6.86 o 
   7   5   6       70.73       72.04      8.54 o 
   8   5   6        9.82       14.13      2.49 o 
   9   5   6        5.81        8.91      1.95 o 
 -13   6   6      245.78      276.83     19.41 o 
 -12   6   6      129.45      150.58     15.50 o 
 -11   6   6       47.93       44.48      6.49 o 
 -10   6   6       12.04       14.78      4.48 o 
  -9   6   6        9.39        7.51      1.91 o 
  -8   6   6       24.63       16.95      2.44 o 
  -7   6   6       53.75       48.00      3.30 o 
  -6   6   6      151.93      160.23      5.25 o 
  -5   6   6       40.29       44.41      4.73 o 
  -4   6   6       59.66       48.37      2.71 o 
  -3   6   6       93.99       94.17      4.48 o 
  -2   6   6        1.07        4.32      1.09 o 
  -1   6   6        0.35        2.57      1.63 o 
   0   6   6        3.65        1.36      1.82 o 
   1   6   6       26.91       29.94      2.58 o 
   2   6   6       63.72       57.33      4.97 o 
   3   6   6        0.64        3.82      2.46 o 
   4   6   6       44.11       44.41      4.66 o 
   5   6   6       83.12       85.53      7.81 o 
   6   6   6        7.66        7.27      2.60 o 
   7   6   6       14.21       15.14      2.10 o 
   8   6   6      102.39      111.45      7.35 o 
 -12   7   6       37.60       25.65      7.07 o 
 -11   7   6       63.75       53.22      8.66 o 
 -10   7   6       71.27       70.19      5.28 o 
  -9   7   6      102.94       92.57      9.12 o 
  -8   7   6      286.70      306.04     21.91 o 
  -7   7   6        3.30        9.91      4.13 o 
  -6   7   6       11.34       11.31      3.25 o 
  -5   7   6        9.48        7.84      1.64 o 
  -4   7   6       68.97       77.06      3.42 o 
  -3   7   6       34.47       41.26      2.89 o 
  -2   7   6        0.79        4.19      1.89 o 
  -1   7   6       91.34       90.14      3.53 o 
   0   7   6       27.76       25.08      3.41 o 
   1   7   6       46.65       43.06      5.90 o 
   2   7   6        0.66        4.19      1.84 o 
   3   7   6       64.02       50.71      4.84 o 
   4   7   6       91.45       98.71      7.04 o 
   5   7   6       39.46       35.41      4.69 o 
   6   7   6        2.22        3.43      2.03 o 
   7   7   6       62.38       55.48      7.61 o 
 -10   8   6       82.25       76.32     17.95 o 
  -9   8   6        2.36        3.49      2.43 o 
  -8   8   6        0.55       10.84      4.29 o 
  -7   8   6       58.00       54.88      4.27 o 
  -6   8   6       26.08       19.38      2.56 o 
  -5   8   6        7.46        4.69      1.50 o 
  -4   8   6      190.67      180.38      7.18 o 
  -3   8   6      115.60      127.78      5.69 o 
  -2   8   6      187.30      185.53      6.54 o 
  -1   8   6       10.55        5.84      1.67 o 
   0   8   6        3.48        2.45      2.13 o 
   1   8   6        1.24        2.53      1.52 o 
   2   8   6       91.71       83.70     10.03 o 
   3   8   6      143.23      142.52      8.03 o 
   4   8   6        0.01        1.63      2.16 o 
   5   8   6      122.27      121.70      6.19 o 
  -8   9   6       58.05       44.87      9.74 o 
  -7   9   6       81.80       84.08      6.13 o 
  -6   9   6      129.46      141.36      9.85 o 
  -5   9   6      194.79      180.97     11.43 o 
  -4   9   6        0.36        4.84      3.15 o 
  -3   9   6       79.84       78.12     12.80 o 
  -2   9   6        2.33        3.85      2.45 o 
  -1   9   6       59.36       55.64      5.32 o 
   0   9   6       54.16       57.94      7.82 o 
   1   9   6       29.73       27.53      3.48 o 
   2   9   6        7.68       11.39      2.56 o 
   3   9   6      430.76      444.77     16.73 o 
  -4  10   6      128.51      109.98      9.56 o 
  -3  10   6        1.38        1.59      1.88 o 
  -2  10   6       44.17       42.24      4.91 o 
  -1  10   6       63.96       54.32      8.40 o 
 -15   1   7       19.73       16.23      3.52 o 
 -14   1   7       32.72       27.70      9.10 o 
 -13   1   7        5.97        3.55      3.34 o 
 -12   1   7       47.44       40.49      4.43 o 
 -11   1   7       86.40       85.38      6.23 o 
 -10   1   7       34.72       26.15      4.51 o 
  -9   1   7      150.93      137.71      7.69 o 
  -8   1   7       53.61       67.12      4.57 o 
  -7   1   7      236.42      230.17     15.19 o 
  -6   1   7      285.48      274.94      4.60 o 
  -5   1   7      186.74      188.20      4.51 o 
  -4   1   7        0.90        4.03      1.45 o 
  -3   1   7        4.29        7.96      1.46 o 
  -2   1   7       27.32       26.99      2.90 o 
  -1   1   7       28.42       26.04      2.62 o 
   0   1   7       80.43       86.64      5.09 o 
   1   1   7      280.81      290.06      7.16 o 
   2   1   7      252.33      270.68      8.28 o 
   3   1   7      336.70      324.31      6.70 o 
   4   1   7       44.59       54.95      5.43 o 
   5   1   7        5.05        7.14      2.67 o 
   6   1   7        5.94        0.90      1.94 o 
   7   1   7        6.25        9.41      2.12 o 
   8   1   7       34.14       33.23      3.72 o 
   9   1   7        2.74        1.08      2.06 o 
 -14   2   7        1.60        1.56      2.23 o 
 -13   2   7        2.02       -0.46      2.46 o 
 -12   2   7        3.29        1.50      3.16 o 
 -11   2   7      241.80      264.55      9.58 o 
 -10   2   7      181.50      183.28     13.11 o 
  -9   2   7      910.15      950.75     28.14 o 
  -8   2   7      693.44      748.75     25.56 o 
  -7   2   7       60.23       70.26      5.61 o 
  -6   2   7      139.73      135.61      3.50 o 
  -5   2   7      124.92      124.69      3.83 o 
  -4   2   7       71.60       74.06      3.19 o 
  -3   2   7       14.46       13.73      2.30 o 
  -2   2   7        6.82        7.03      2.67 o 
  -1   2   7       42.23       43.94      3.55 o 
   0   2   7       39.10       44.96      4.59 o 
   1   2   7      356.84      342.29      8.43 o 
   2   2   7      127.98      134.93      5.34 o 
   3   2   7       47.47       54.13      4.52 o 
   4   2   7      269.52      266.26      9.80 o 
   5   2   7       20.30       21.58      2.90 o 
   6   2   7        5.49        3.39      1.40 o 
   7   2   7       61.15       63.63      4.50 o 
   8   2   7      297.97      286.52      5.97 o 
   9   2   7      335.25      365.09     12.20 o 
 -14   3   7        5.23        4.10      2.37 o 
 -13   3   7       11.86       11.15      3.05 o 
 -12   3   7       13.36       14.06      6.19 o 
 -11   3   7       43.15       43.21      6.96 o 
 -10   3   7       23.78       25.39      4.75 o 
  -9   3   7        1.30        4.26      3.69 o 
  -8   3   7       22.12       23.41      3.93 o 
  -7   3   7       77.39       79.47      5.44 o 
  -6   3   7      190.68      192.34      6.34 o 
  -5   3   7      359.81      379.81      5.38 o 
  -4   3   7      245.48      241.78      4.98 o 
  -3   3   7      352.47      354.12      5.71 o 
  -2   3   7      146.08      131.33      3.47 o 
  -1   3   7       13.55       14.71      2.50 o 
   0   3   7      140.77      142.15      3.88 o 
   1   3   7       68.58       69.90      4.77 o 
   2   3   7       78.14       71.18      5.93 o 
   3   3   7      104.33      108.33      6.22 o 
   4   3   7       42.97       46.65      5.34 o 
   5   3   7       77.35       76.35      5.90 o 
   6   3   7      291.27      279.62      5.60 o 
   7   3   7       73.05       71.29      6.22 o 
   8   3   7       87.60       79.01      6.56 o 
   9   3   7        7.03        7.41      2.21 o 
 -13   4   7        6.88        5.35      2.34 o 
 -12   4   7      132.50      130.84     10.85 o 
 -11   4   7      172.52      170.30     11.95 o 
 -10   4   7       28.54       23.35      9.31 o 
  -9   4   7       74.64       73.29      4.34 o 
  -8   4   7      385.29      390.75     14.73 o 
  -7   4   7      180.06      188.60      7.74 o 
  -6   4   7       42.65       42.51      2.69 o 
  -5   4   7       16.39       15.21      1.97 o 
  -4   4   7      252.55      248.30      6.34 o 
  -3   4   7       49.76       45.58      4.54 o 
  -2   4   7      477.58      494.53      9.67 o 
  -1   4   7      517.67      499.72     10.10 o 
   0   4   7       88.58       92.40      4.82 o 
   1   4   7      486.89      504.16      8.61 o 
   2   4   7      322.10      326.87     14.22 o 
   3   4   7       94.26       87.80      6.88 o 
   4   4   7      391.01      401.58      9.89 o 
   5   4   7       48.62       45.93      6.24 o 
   6   4   7       42.44       44.15      4.70 o 
   7   4   7       20.74       22.66      2.99 o 
   8   4   7       16.52       16.76      2.37 o 
 -13   5   7        0.16       11.20      5.93 o 
 -12   5   7       12.56       12.63      2.71 o 
 -11   5   7        0.18       -1.09      2.48 o 
 -10   5   7        2.02        2.74      2.33 o 
  -9   5   7      310.44      330.95      9.69 o 
  -8   5   7      108.20      111.43      5.66 o 
  -7   5   7        1.50        8.83      2.96 o 
  -6   5   7       37.72       34.11      2.49 o 
  -5   5   7        0.10        3.57      1.34 o 
  -4   5   7       74.56       73.76      2.96 o 
  -3   5   7      273.84      259.43      6.64 o 
  -2   5   7      134.85      130.54      3.87 o 
  -1   5   7       75.08       83.97      6.51 o 
   0   5   7      417.85      402.56      9.69 o 
   1   5   7      250.92      252.98      6.49 o 
   2   5   7      144.17      138.47     10.96 o 
   3   5   7       49.50       54.21      5.34 o 
   4   5   7        6.55        6.12      1.79 o 
   5   5   7        8.07       10.94      2.72 o 
   6   5   7        1.95        5.60      2.38 o 
   7   5   7        0.02        1.62      1.45 o 
 -12   6   7       45.54       57.76     11.26 o 
 -11   6   7       45.56       52.30      9.30 o 
 -10   6   7      143.08      125.41     23.05 o 
  -9   6   7        5.90        6.64      2.20 o 
  -8   6   7       31.77       26.20      3.09 o 
  -7   6   7       68.59       79.76      6.09 o 
  -6   6   7        0.92        3.12      1.08 o 
  -5   6   7       84.07       81.82      3.95 o 
  -4   6   7      208.24      227.85      4.80 o 
  -3   6   7      314.69      331.37      6.20 o 
  -2   6   7      183.63      182.69      5.18 o 
  -1   6   7        0.77        4.66      1.14 o 
   0   6   7        0.04        0.32      1.29 o 
   1   6   7      320.10      312.70      8.47 o 
   2   6   7       58.75       60.79      5.28 o 
   3   6   7       35.75       34.88      4.31 o 
   4   6   7       83.79       87.90      6.56 o 
   5   6   7       40.28       48.97      7.05 o 
   6   6   7        3.52        4.46      1.70 o 
 -10   7   7        4.43        2.52      4.43 o 
  -9   7   7       93.09       92.07      8.11 o 
  -8   7   7      339.87      371.64     10.47 o 
  -7   7   7       88.37       75.94     16.84 o 
  -6   7   7      115.30      121.79      7.06 o 
  -5   7   7        9.43       11.90      2.02 o 
  -4   7   7       69.68       69.78      4.72 o 
  -3   7   7       40.05       36.53      2.86 o 
  -2   7   7       75.88       78.54      3.99 o 
  -1   7   7      117.90      118.22      5.05 o 
   0   7   7        0.43        2.63      2.31 o 
   1   7   7       83.68       77.71     11.41 o 
   2   7   7      283.31      304.96     12.33 o 
   3   7   7       37.55       41.43      5.55 o 
   4   7   7       24.67       18.05      3.11 o 
   5   7   7       39.99       35.80      4.43 o 
  -9   8   7        4.33        2.99      5.02 o 
  -8   8   7        8.18       12.73      4.37 o 
  -7   8   7       25.64       18.71      4.01 o 
  -6   8   7        1.01        1.56      2.11 o 
  -5   8   7        1.20        4.08      1.23 o 
  -4   8   7      120.45      115.68      7.24 o 
  -3   8   7       65.45       65.06      6.58 o 
  -2   8   7      203.01      192.51      9.65 o 
  -1   8   7      130.89      125.83     12.14 o 
   0   8   7      177.79      186.19      7.92 o 
   1   8   7       39.33       42.57      3.64 o 
   2   8   7        3.21       11.94      2.77 o 
   3   8   7       12.65       11.00      2.63 o 
  -5   9   7      149.94      147.81     11.09 o 
  -4   9   7       52.61       50.66      7.13 o 
  -3   9   7       14.23       21.71      4.25 o 
  -2   9   7        1.72        5.96      3.29 o 
  -1   9   7        4.86        5.00      1.87 o 
   0   9   7        4.02        6.76      2.21 o 
 -14   0   8        0.60        5.38      4.54 o 
 -13   0   8       20.95       17.25      5.49 o 
 -12   0   8        0.02       -2.91      4.27 o 
 -11   0   8      101.17       95.95      7.69 o 
 -10   0   8        8.58        6.26      4.68 o 
  -9   0   8       40.73       56.88      8.61 o 
  -8   0   8      222.93      236.07     18.02 o 
  -7   0   8      279.13      265.57     11.26 o 
  -6   0   8       21.62       21.63      4.95 o 
  -5   0   8       20.13       18.06      7.63 o 
  -4   0   8       21.98       20.87      3.55 o 
  -3   0   8       71.89       79.70      5.00 o 
  -2   0   8      881.82      876.63     22.00 o 
  -1   0   8       59.20       62.29      5.74 o 
   0   0   8        6.62        8.49      2.69 o 
   1   0   8       17.22       20.32      3.52 o 
   2   0   8       62.58       64.60      7.44 o 
   3   0   8       19.88       24.75      5.33 o 
   4   0   8       38.66       44.48      6.31 o 
   5   0   8      499.33      488.82     29.13 o 
   6   0   8      256.05      266.93     11.95 o 
   7   0   8       93.87       88.69     11.52 o 
   8   0   8       28.95       34.50      5.56 o 
 -14   1   8       83.89       67.80     11.40 o 
 -13   1   8       38.80       41.11      4.53 o 
 -12   1   8      204.43      217.63     10.10 o 
 -11   1   8       15.73       13.04      5.02 o 
 -10   1   8        1.10        3.85      3.27 o 
  -9   1   8      247.28      245.44      8.57 o 
  -8   1   8      189.70      164.36     14.74 o 
  -7   1   8        1.02       -1.72      3.23 o 
  -6   1   8       90.96       98.89      8.27 o 
  -5   1   8      211.60      206.07      5.32 o 
  -4   1   8      374.13      380.32      8.29 o 
  -3   1   8      117.95      118.70      4.22 o 
  -2   1   8       27.43       29.10      2.62 o 
  -1   1   8      221.54      234.36      6.70 o 
   0   1   8       65.91       64.46      5.28 o 
   1   1   8        0.25        0.43      1.98 o 
   2   1   8        4.45        6.12      1.76 o 
   3   1   8        9.58       12.00      2.85 o 
   4   1   8      128.18      125.15      6.88 o 
   5   1   8        0.52        3.63      1.18 o 
   6   1   8        0.18        1.61      1.37 o 
   7   1   8       42.58       37.92      4.09 o 
 -13   2   8        3.31        0.78      3.23 o 
 -12   2   8       60.20       55.51      5.17 o 
 -11   2   8        5.72        3.59      3.89 o 
 -10   2   8       75.58       92.13      5.02 o 
  -9   2   8       60.95       57.44      7.39 o 
  -8   2   8      104.72       96.24      5.33 o 
  -7   2   8       62.33       64.60      5.63 o 
  -6   2   8       26.43       25.52      5.11 o 
  -5   2   8        1.10        2.56      1.74 o 
  -4   2   8        0.60       -0.67      2.37 o 
  -3   2   8       29.08       26.31      3.02 o 
  -2   2   8        4.07        3.78      1.71 o 
  -1   2   8       19.52       17.41      2.88 o 
   0   2   8       15.97       16.79      1.98 o 
   1   2   8      349.22      348.83      8.64 o 
   2   2   8       31.39       34.06      3.51 o 
   3   2   8        9.57       14.09      4.13 o 
   4   2   8       54.81       60.59      5.68 o 
   5   2   8       45.69       47.16      4.53 o 
   6   2   8       38.84       32.11      3.92 o 
   7   2   8        0.96        3.02      1.39 o 
 -13   3   8       14.90       19.37      4.53 o 
 -12   3   8       21.89       21.44      4.18 o 
 -11   3   8       20.40       21.95      3.13 o 
 -10   3   8       31.52       36.22     10.97 o 
  -9   3   8       42.68       50.16      7.41 o 
  -8   3   8       41.05       45.41      6.35 o 
  -7   3   8        7.72        9.72      2.94 o 
  -6   3   8       79.86       75.42      6.09 o 
  -5   3   8      846.23      907.07     17.74 o 
  -4   3   8      382.62      383.98      6.37 o 
  -3   3   8      177.22      188.26      5.02 o 
  -2   3   8        0.75        4.01      1.17 o 
  -1   3   8       71.70       60.32      4.85 o 
   0   3   8      552.78      554.42     12.79 o 
   1   3   8        8.13       10.33      1.74 o 
   2   3   8      177.41      185.91      5.40 o 
   3   3   8      135.52      137.48      4.25 o 
   4   3   8        0.02        3.45      1.54 o 
   5   3   8        0.74        0.68      1.75 o 
   6   3   8        8.28       10.67      1.98 o 
   7   3   8        6.48        4.80      1.74 o 
 -12   4   8       23.53       23.86      4.43 o 
 -11   4   8        0.00        1.76      3.37 o 
 -10   4   8       12.71       18.33      3.52 o 
  -9   4   8        3.89        6.55      4.60 o 
  -8   4   8       13.40       14.96      4.23 o 
  -7   4   8        0.45        0.07      2.91 o 
  -6   4   8       28.51       28.74      5.90 o 
  -5   4   8        9.18        6.95      2.20 o 
  -4   4   8       25.41       21.35      2.36 o 
  -3   4   8       88.62       82.94      5.01 o 
  -2   4   8       27.22       28.30      2.39 o 
  -1   4   8        5.99        5.77      1.53 o 
   0   4   8       49.84       54.86      5.98 o 
   1   4   8      439.90      461.56     11.17 o 
   2   4   8       95.28       83.44      7.35 o 
   3   4   8        1.63        4.58      2.68 o 
   4   4   8       58.12       58.70      6.01 o 
   5   4   8       29.81       25.42      2.88 o 
   6   4   8       87.58      100.47     10.00 o 
 -11   5   8        5.71        6.18      2.79 o 
 -10   5   8       57.04       60.03      7.45 o 
  -9   5   8       61.22       74.22      8.26 o 
  -8   5   8       39.47       39.92      5.03 o 
  -7   5   8        0.37       -0.97      2.90 o 
  -6   5   8       13.72       10.46      2.80 o 
  -5   5   8        0.28        1.58      1.50 o 
  -4   5   8      191.87      201.22      5.88 o 
  -3   5   8        0.53        3.82      1.68 o 
  -2   5   8      120.00      121.11      4.85 o 
  -1   5   8      556.83      594.55     15.56 o 
   0   5   8       40.46       38.11      3.09 o 
   1   5   8      288.06      291.75      7.52 o 
   2   5   8      256.66      250.48     11.68 o 
   3   5   8       47.42       37.38      4.69 o 
   4   5   8       17.74       13.14      2.68 o 
   5   5   8        1.78        5.19      2.02 o 
 -10   6   8      422.95      452.73     27.75 o 
  -9   6   8        2.76        7.24      6.21 o 
  -8   6   8        6.57        7.23      2.63 o 
  -7   6   8        1.55        3.35      2.59 o 
  -6   6   8        6.26        6.60      6.28 o 
  -5   6   8       16.77       23.17      2.79 o 
  -4   6   8       84.63       92.40      6.83 o 
  -3   6   8       11.94       13.60      2.30 o 
  -2   6   8       32.12       33.23      3.45 o 
  -1   6   8       24.57       22.13      2.86 o 
   0   6   8        0.53        3.42      1.72 o 
   1   6   8        9.98       10.20      2.61 o 
   2   6   8       19.75       23.93      4.20 o 
   3   6   8        8.01       10.98      3.06 o 
   4   6   8       13.95       14.32      3.30 o 
  -9   7   8       71.40       61.43     18.23 o 
  -8   7   8       45.62       35.76      9.36 o 
  -7   7   8        0.71        5.21      2.43 o 
  -6   7   8       51.23       50.75      8.42 o 
  -5   7   8        0.00        3.49      2.43 o 
  -4   7   8       25.73       21.56      2.62 o 
  -3   7   8       40.44       37.72      3.46 o 
  -2   7   8       24.99       26.74      3.13 o 
  -1   7   8        3.02        3.72      1.93 o 
   0   7   8        0.24        0.93      1.36 o 
   1   7   8       25.84       25.79      3.70 o 
   2   7   8       85.86       90.49      5.97 o 
  -5   8   8       32.37       21.72      3.80 o 
  -4   8   8       10.33       13.79      2.55 o 
  -3   8   8       98.85      102.39      6.10 o 
  -2   8   8       16.37       19.35      2.46 o 
  -1   8   8       29.65       33.88      4.11 o 
 -12   1   9       34.89       24.73      4.37 o 
 -11   1   9       22.23       17.42      4.07 o 
 -10   1   9       73.43       84.15      6.14 o 
  -9   1   9      225.24      231.31     14.83 o 
  -8   1   9      140.24      138.00      9.83 o 
  -7   1   9       48.06       43.37      4.80 o 
  -6   1   9       80.33       72.70      5.90 o 
  -5   1   9       27.64       24.43      4.72 o 
  -4   1   9        1.94        4.15      1.35 o 
  -3   1   9        8.52        5.59      1.68 o 
  -2   1   9       10.71        8.85      1.74 o 
  -1   1   9       15.71       17.25      2.64 o 
   0   1   9       23.71       23.06      3.48 o 
   1   1   9      125.41      123.92      4.06 o 
   2   1   9      261.23      259.54     11.49 o 
   3   1   9       53.35       58.08      5.37 o 
   4   1   9       29.05       27.25      3.36 o 
   5   1   9        0.29        6.09      2.32 o 
 -12   2   9        2.56        1.42      4.55 o 
 -11   2   9      107.71      103.69      6.00 o 
 -10   2   9        0.28        3.47      3.09 o 
  -9   2   9       39.35       40.45      4.56 o 
  -8   2   9        4.45        4.64      2.81 o 
  -7   2   9      330.78      311.73     10.77 o 
  -6   2   9        1.00       -0.59      4.63 o 
  -5   2   9        5.08        4.57      3.61 o 
  -4   2   9       58.86       52.83      5.68 o 
  -3   2   9      166.89      169.66      8.63 o 
  -2   2   9      541.37      529.01     13.72 o 
  -1   2   9      318.35      319.62      7.91 o 
   0   2   9      239.36      229.79      5.43 o 
   1   2   9        2.40        3.46      2.38 o 
   2   2   9       13.84       13.85      2.38 o 
   3   2   9      164.78      164.23      6.49 o 
   4   2   9      105.39      104.19      4.59 o 
   5   2   9        4.70        7.24      1.91 o 
 -11   3   9       17.52       13.42      2.73 o 
 -10   3   9       64.92       58.83      5.08 o 
  -9   3   9      303.34      302.28     15.39 o 
  -8   3   9       40.98       42.02      5.03 o 
  -7   3   9       37.17       29.58      4.22 o 
  -6   3   9        0.05        0.22      1.99 o 
  -5   3   9        2.42        3.52      1.65 o 
  -4   3   9        1.51        3.99      1.51 o 
  -3   3   9        3.04        6.62      1.83 o 
  -2   3   9       70.27       74.49      5.84 o 
  -1   3   9        6.59        7.11      1.86 o 
   0   3   9      248.28      256.55     11.63 o 
   1   3   9       89.62       85.48      7.95 o 
   2   3   9      126.85      126.16      7.49 o 
   3   3   9      116.65      107.60      7.72 o 
   4   3   9       53.76       45.55      6.07 o 
 -11   4   9       35.77       42.75      5.66 o 
 -10   4   9       25.36       21.41      3.63 o 
  -9   4   9       10.31        5.05      3.69 o 
  -8   4   9       36.99       46.39      4.95 o 
  -7   4   9        9.24        5.96      2.48 o 
  -6   4   9        7.23        6.86      2.39 o 
  -5   4   9        0.26        1.11      2.54 o 
  -4   4   9       29.58       26.46      3.31 o 
  -3   4   9        7.41        9.07      2.26 o 
  -2   4   9      127.92      106.21      8.90 o 
  -1   4   9      147.45      159.36     12.11 o 
   0   4   9      154.23      155.29      5.99 o 
   1   4   9      315.03      314.64     10.36 o 
   2   4   9       20.23       20.15      2.95 o 
   3   4   9       46.30       48.39      4.18 o 
   4   4   9       70.76       67.10      4.72 o 
  -9   5   9        1.99        1.90      1.85 o 
  -8   5   9       23.84       24.21      3.88 o 
  -7   5   9       80.85       75.20      5.18 o 
  -6   5   9        2.23        4.34      3.01 o 
  -5   5   9        3.93        4.16      2.05 o 
  -4   5   9       60.77       61.35      4.55 o 
  -3   5   9       46.70       41.25      5.01 o 
  -2   5   9        6.37        6.55      1.88 o 
  -1   5   9       29.39       26.39      3.32 o 
   0   5   9      187.91      178.81      5.22 o 
   1   5   9        2.50        5.66      1.44 o 
   2   5   9        3.65        1.29      2.88 o 
   3   5   9      129.01      132.00      7.96 o 
  -8   6   9        0.01        6.31      3.13 o 
  -7   6   9       85.77       89.58     13.34 o 
  -6   6   9      184.90      195.37     23.60 o 
  -5   6   9      195.59      197.64     11.57 o 
  -4   6   9       10.94       12.81      1.78 o 
  -3   6   9       11.65        7.01      1.47 o 
  -2   6   9      173.86      163.99      7.11 o 
  -1   6   9       17.22       18.09      2.45 o 
   0   6   9        0.02        3.84      1.57 o 
   1   6   9       39.50       39.93      6.77 o 
 -10   0  10       10.51        3.08      4.30 o 
  -9   0  10       15.22       19.98      6.59 o 
  -8   0  10        2.89        8.35      4.19 o 
  -7   0  10        3.94        8.30      5.87 o 
  -6   0  10        8.82       11.19      7.00 o 
  -5   0  10       92.76       89.40      9.47 o 
  -4   0  10       94.94       74.15     18.35 o 
  -3   0  10      134.58      121.44      7.31 o 
  -2   0  10       27.80       21.48      4.02 o 
  -1   0  10        0.55        2.71      2.93 o 
   0   0  10        3.27        1.94      3.56 o 
   1   0  10      115.71      120.40      7.03 o 
   2   0  10      146.52      153.76      8.88 o 
   3   0  10        1.54        7.32      2.94 o 
 -10   1  10       26.70       29.60      4.38 o 
  -9   1  10      244.34      232.92     11.07 o 
  -8   1  10       24.30       34.34      6.87 o 
  -7   1  10       24.08       18.67      3.31 o 
  -6   1  10       81.33       77.65      7.28 o 
  -5   1  10       14.69       16.20      6.58 o 
  -4   1  10      116.13       91.96     19.98 o 
  -3   1  10       68.79       66.53      5.58 o 
  -2   1  10       69.36       57.29      8.19 o 
  -1   1  10       52.64       53.97      4.48 o 
   0   1  10        8.36        9.56      2.01 o 
   1   1  10       43.44       50.12      6.27 o 
   2   1  10       98.85       90.48      9.39 o 
 -10   2  10       83.46       77.34      7.66 o 
  -9   2  10       15.07       18.48      4.00 o 
  -8   2  10       16.33       17.15      3.18 o 
  -7   2  10        0.39        3.38      3.34 o 
  -6   2  10        7.99       11.40      3.35 o 
  -5   2  10       10.37        8.21      4.58 o 
  -4   2  10       61.12       56.45      9.55 o 
  -3   2  10       18.36       12.61      2.83 o 
  -2   2  10       14.21        6.88      1.84 o 
  -1   2  10       88.70       73.06      4.94 o 
   0   2  10       34.19       26.08      4.46 o 
   1   2  10        6.11        6.41      1.32 o 
   2   2  10       10.08        8.15      1.65 o 
  -9   3  10       12.97       16.77      6.10 o 
  -8   3  10        5.24        7.36      3.03 o 
  -7   3  10        3.88        4.42      2.42 o 
  -6   3  10        6.99        9.26      5.88 o 
  -5   3  10        2.01        0.89      3.80 o 
  -4   3  10       83.19       57.45      8.87 o 
  -3   3  10      170.81      174.92      5.93 o 
  -2   3  10       57.54       53.96      7.79 o 
  -1   3  10      267.62      259.75      9.47 o 
   0   3  10       33.43       22.94      3.15 o 
   1   3  10       76.00       70.62      6.35 o 
  -8   4  10        0.99        4.67      4.17 o 
  -7   4  10       16.77        9.70      2.29 o 
  -6   4  10       51.54       41.28      6.58 o 
  -5   4  10        6.12        6.16      2.90 o 
  -4   4  10        4.85        3.33      1.89 o 
  -3   4  10        6.49        6.93      3.24 o 
  -2   4  10      189.90      195.29      5.91 o 
  -1   4  10       13.22       10.07      1.91 o 
   0   4  10        7.08        4.10      1.21 o 
  -5   5  10      103.95       73.31     15.09 o 
  -4   5  10       61.29       49.84     12.75 o 
  -3   5  10       35.92       27.51      3.74 o 
  -5   1  11       62.94       81.73      9.16 o 
  -4   1  11        1.13        3.74      2.52 o 
                                                 
